# Supplementary material for: A long-term travel delay measurement study based on multi-modal human mobility data
Source: Sci Rep. 2022 Sep 26;12:15988. doi: 10.1038/s41598-022-19394-z (PMC9510763; doi:10.1038/s41598-022-19394-z)
Supplement: Supplementary file 1 — Supplementary Information 1. [file 41598_2022_19394_MOESM1_ESM.zip]

Archive with 8 entries (7 files):
- data/
- data/census-data.csv
- data/population-in-trans-regions.csv
- data/public_transportation.csv
- data/shenzhen_road_network.csv
- data/weather-records-5-years.csv
- data/wti-crude-oil-prices-10-year-daily-chart.csv
- data/yearend_permanent_population.csv
