# Supplementary material for: A long-term travel delay measurement study based on multi-modal human mobility data
Source: Sci Rep. 2022 Sep 26;12:15988. doi: 10.1038/s41598-022-19394-z (PMC9510763; doi:10.1038/s41598-022-19394-z)
Supplement: Supplementary file 1 — Supplementary Information 1. [file 41598_2022_19394_MOESM1_ESM.zip › data/census-data.csv]

Year	Population	#Private Vehicles	# Bus	# Taxi	# Bus Lines	# Bus Passengers	# Subway Passengers	Length of Subway Lines	# Subway Lines	Length of Roads	Length of Road Per Capita	Length of Subway Lines	Length of Subway Line per Passenger
2005	8277500		6091	10305	227	1016210000	57660000	22	2			20.4
2006	8711000		7305	10305	277	1230840000	89900000	23	2			20.4
2007	9123700		8188	11205	316	1356680000	117650000	24	2			21.4
2008	9543700		8396	12991	340	1457010000	135500000	25	2			21.4
2009	9950100		11928	13411	578	2136030000	138230000	25	2			24.731
2010	10372000		12456	14340	758	2280580000	162710000	64	4			65.385
2011	10467400	1976164	15365	14735	825	2237350000	459850000	177	5	5977	0.000571011	178.341	3.88E-07
2012	10547400	2249216	14546	15300	854	2283050000	781290000	177	5	6015	0.000570283	178.341	2.28E-07
2013	10628900	2622873	14617	15973	881	2201780000	917150000	177	5	6364	0.000598745	178.341	1.94E-07
2014	10778900	3153902	15074	16275	886	2257390000	1036750000	177	5	6375	0.000591433	178.341	1.72E-07
2015	11378700	3193498	15120	16596	903	2068920000	1121880000	177	5	6447	0.000566585	178.341	1.59E-07
2016	11908400	3225879	15483	17842	976	1867990000	1297130000	285	8	6556	0.000550536	178.341	1.37E-07
2017										6668	0.000538035	285.528
												2011	178.341	0
												2012	178.341	0
												2013	178.341	0
												2014	178.341	0
												2015	178.341	0
												2016-6	236.041	0.29
												2016-11	285.528	0.60102276
