# Supplementary material for: A long-term travel delay measurement study based on multi-modal human mobility data
Source: Sci Rep. 2022 Sep 26;12:15988. doi: 10.1038/s41598-022-19394-z (PMC9510763; doi:10.1038/s41598-022-19394-z)
Supplement: Supplementary file 1 — Supplementary Information 1. [file 41598_2022_19394_MOESM1_ESM.zip › data/population-in-trans-regions.csv]

trans region	2015
0	31481.62932
1	34341.96725
2	14442.36736
3	19243.66293
4	26257.83592
5	26952.83871
6	27979.15
7	6367.970337
8	14519.51151
9	26410.48274
10	0
11	3716.782028
12	14853.97809
13	3104.501565
14	5246.52492
15	8960.247234
16	97218.53955
17	38499.99137
18	10943.38794
19	1812.168045
20	34702.3806
21	3319.402529
22	13396.77833
23	1863.979687
24	20064.22989
25	9690.387608
26	4952.517008
27	907.6504481
28	1588.797393
29	447.1640714
30	24121.53307
31	20256.97752
32	29202.58187
33	21754.46573
34	30599.71759
35	57008.24043
36	37660.76572
37	12998.50582
38	29890.42394
39	18340.00659
40	13987.36228
41	8886.770256
42	22587.90974
43	32945.45263
44	14791.00702
45	3882.986873
46	15495.48632
47	17152.87097
48	2334.815296
49	10880.86978
50	31608.83386
51	40895.75279
52	24570.93485
53	10522.80304
54	12950.09535
55	16198.84811
56	4264.109536
57	5029.752851
58	41739.80151
59	12874.25027
60	10497.59125
61	8181.63538
62	10952.67633
63	11899.55931
64	18368.84571
65	28160.48938
66	30513.44928
67	4414.316978
68	7311.788189
69	4683.977014
70	2431.979702
71	21825.56592
72	18691.57244
73	9741.023827
74	9528.947147
75	18494.15316
76	16018.1387
77	4504.272454
78	12559.61162
79	13272.27062
80	7205.144294
81	22443.76888
82	86802.47489
83	31992.06825
84	14499.11616
85	6392.659809
86	15997.17373
87	12716.47442
88	15182.29457
89	9012.156901
90	15044.45473
91	25048.61025
92	9640.186433
93	10308.71151
94	4463.759223
95	10931.05923
96	8687.776424
97	10001.10427
98	3155.332949
99	27562.3848
100	14871.10834
101	9654.406113
102	7922.005463
103	9915.875355
104	13042.96835
105	20774.88171
106	11947.78312
107	9945.148144
108	9550.126419
109	9767.926998
110	4852.690887
111	4407.630859
112	191.3056717
113	2106.276718
114	8877.050734
115	11429.48594
116	8608.59944
117	13813.29254
118	25188.8538
119	2552.979015
120	12644.34745
121	25560.70251
122	29601.23148
123	21838.24511
124	34940.37585
125	32350.53845
126	53110.28413
127	47470.0667
128	34245.71702
129	8828.736763
130	40018.63818
131	33672.36385
132	19591.62272
133	20187.90533
134	979.7442017
135	31742.2649
136	32248.20251
137	26129.42594
138	4884.067024
139	0
140	21344.75575
141	27704.02789
142	24286.02687
143	13218.28792
144	13233.24701
145	12035.94507
146	7538.987602
147	34969.33916
148	11381.36497
149	27150.21001
150	12824.84207
151	35181.31679
152	4384.772133
153	15519.44405
154	18051.36643
155	14380.53017
156	20203.45514
157	4589.881755
158	24722.33838
159	2805.961449
160	19241.08242
161	16615.2045
162	17766.52349
163	11164.09529
164	6659.06071
165	9602.520008
166	8129.690518
167	8373.68877
168	11488.40106
169	15023.60594
170	824.4018974
171	0
172	37010.70582
173	0
174	6574.621193
175	7152.508472
176	1136.943943
177	20821.13709
178	32517.06174
179	50833.66634
180	10496.73698
181	47930.76258
182	75242.25832
183	26218.31718
184	20195.41217
185	13986.56485
186	14512.77199
187	32987.73666
188	15385.72542
189	17464.08197
190	22990.90477
191	26256.04586
192	24403.31239
193	24179.72548
194	24236.86694
195	27792.53602
196	20536.09872
197	22388.57466
198	32366.37116
199	9378.354219
200	30780.23032
201	15352.98131
202	13342.00261
203	9719.086609
204	26847.05312
205	27671.64862
206	19132.24255
207	28783.02472
208	15719.089
209	15607.8501
210	25084.02918
211	27855.2829
212	23574.13634
213	29193.52007
214	40042.09303
215	20178.07985
216	56699.54153
217	0
218	27197.91479
219	5895.568604
220	3532.435898
221	1133.042519
222	16892.78552
223	1217.577118
224	11123.28415
225	31988.35574
226	9744.677948
227	32254.31834
228	64777.01131
229	21304.54348
230	48381.02244
231	10291.09062
232	11799.53855
233	20402.45914
234	15383.78964
235	55946.54015
236	32915.91574
237	36573.0815
238	30331.9072
239	48340.56277
240	0
241	14862.60538
242	980.3383102
243	86824.53951
244	36435.43061
245	46233.22395
246	16820.26182
247	21001.69741
248	18954.89084
249	35660.48575
250	22260.74541
251	39760.86488
252	13008.71552
253	177985.6919
254	50710.71464
255	61457.72504
256	56585.30596
257	97609.41888
258	18109.03265
259	13127.2059
260	67850.50516
261	36210.39603
262	21665.91383
263	19401.7806
264	0
265	33885.18507
266	28981.29636
267	0
268	21837.55227
269	0
270	15927.87526
271	6246.038906
272	22487.44862
273	26371.93549
274	38212.15297
275	42220.83927
276	14329.39006
277	21863.13242
278	32137.72473
279	18868.01962
280	27605.26466
281	24347.77579
282	41085.61763
283	36260.47575
284	37498.57327
285	20703.13765
286	19922.17909
287	17061.25221
288	25980.88599
289	23171.76483
290	95858.79529
291	32524.15873
292	30442.95644
293	12356.0798
294	12217.81215
295	11237.04073
296	17285.34023
297	94712.69335
298	112273.8448
299	54334.41163
300	35302.36203
301	29275.91875
302	19090.04805
303	19139.92207
304	17099.65262
305	37093.37351
306	20396.0065
307	15662.30808
308	22842.69028
309	20390.68589
310	1756.55146
311	30354.36846
312	25298.01152
313	38884.79081
314	6299.512197
315	0
316	15764.36129
317	20714.37887
318	13194.59795
319	23655.87637
320	19987.60441
321	25367.78377
322	11633.64134
323	17504.51617
324	15402.37275
325	16815.24415
326	36712.19703
327	32049.30384
328	13170.83112
329	33290.66816
330	6450.930655
331	63109.14607
332	13020.09039
333	14707.23801
334	29075.47274
335	8972.293218
336	22075.0439
337	20407.35619
338	6566.779208
339	30733.46916
340	38759.09506
341	74853.49844
342	54235.03759
343	13941.01611
344	17484.87173
345	4080.324337
346	3810.005636
347	31819.15827
348	13785.6297
349	46456.18004
350	50991.29005
351	24146.0106
352	23442.57198
353	10846.3749
354	6817.151964
355	5607.908426
356	13161.2342
357	40586.16385
358	14247.686
359	24678.22891
360	43305.64754
361	3768.252283
362	16635.61947
363	4846.072024
364	9749.754094
365	16938.52199
366	9478.124667
367	13563.21734
368	11663.38561
369	6201.112605
370	26682.5947
371	13138.76266
372	31570.93908
373	2877.918963
374	18238.31414
375	20730.62246
376	16614.93141
377	12280.39169
378	44050.23524
379	31001.45269
380	36636.94223
381	40284.48255
382	28383.58217
383	33076.32724
384	10949.24519
385	17766.37073
386	7218.391455
387	13461.55572
388	21601.8102
389	16322.01935
390	7061.91165
391	19466.16458
392	38891.21041
393	29022.50885
394	18759.21926
395	29290.82713
396	30690.69282
397	22354.89885
398	16559.83973
399	33761.99583
400	26255.72277
401	27202.78679
402	22969.55839
403	18335.23703
404	10245.68963
405	17972.28725
406	16035.49553
407	13273.9296
408	10418.37122
409	17861.93709
410	14372.47857
411	33170.55676
412	9772.464378
413	16614.1204
414	19443.08378
415	24502.51021
416	11829.79569
417	23138.59439
418	26674.50726
419	24380.64381
420	16932.77343
421	20860.42239
422	13125.85431
423	17493.88389
424	24367.37785
425	18492.63182
426	22104.55237
427	37860.79725
428	24491.06616
429	21095.50797
430	27736.07726
431	37835.38916
432	28116.90144
433	17478.2001
434	26633.68658
435	26630.12314
436	35329.80641
437	25863.23468
438	31861.20668
439	6142.287636
440	10777.27883
441	7096.221974
442	2220.349323
443	5925.925714
444	42690.30497
445	36786.25118
446	28335.85204
447	11364.03355
448	18047.42442
449	20022.89238
450	8687.632922
451	19618.77853
452	20139.91859
453	43039.16927
454	41331.11181
455	26936.75114
456	44177.03242
457	32622.11134
458	35886.97155
459	32117.64973
460	23421.54958
461	30116.9081
462	22329.02131
463	27551.51139
464	30849.95648
465	23822.12439
466	33311.89587
467	31941.20333
468	5446.070318
469	10729.56751
470	13957.33165
471	7134.87751
472	13094.91602
473	17355.77459
474	13841.19671
475	16456.35127
476	11472.48526
477	13949.57162
478	17250.08302
479	18956.85214
480	20278.59299
481	16165.33873
482	17356.73552
483	18152.42188
484	1746.488811
485	8442.360094
486	5775.390064
487	8852.74544
488	41829.13794
489	7238.004494
490	7232.211647
