# Supplementary material for: A long-term travel delay measurement study based on multi-modal human mobility data
Source: Sci Rep. 2022 Sep 26;12:15988. doi: 10.1038/s41598-022-19394-z (PMC9510763; doi:10.1038/s41598-022-19394-z)
Supplement: Supplementary file 1 — Supplementary Information 1. [file 41598_2022_19394_MOESM1_ESM.zip › data/public_transportation.csv]

Year	Number of Buses(year-end)	Taxi(unit)	Number of Operating Bus Lines(year-end)	Number of Passengers Carried of Bus Lines(10000 person-times)	Volume of Passenger Traffic of Operation Lines(10000 person-times)
2013	14617	15973	881	220178	91715
2014	15074	16275	886	225739	103675
2015	15120	16596	903	206892	112188
2016	15483	17842	976	186799	129713
