# Supplementary material for: A long-term travel delay measurement study based on multi-modal human mobility data
Source: Sci Rep. 2022 Sep 26;12:15988. doi: 10.1038/s41598-022-19394-z (PMC9510763; doi:10.1038/s41598-022-19394-z)
Supplement: Supplementary file 1 — Supplementary Information 1. [file 41598_2022_19394_MOESM1_ESM.zip › data/shenzhen_road_network.csv]

osm_id	tag_id	tag_key	tag_value	x1	y1	x2	y2	maxspeed_forward	max_speed_backward
146668000	112	highway	service	114.1419737	22.4840781	114.141885	22.4840242	50.0	50.0
200338345	101	highway	motorway	114.3034675	22.972266	114.3067096	22.9706458	50.0	50.0
185289000	112	highway	service	113.9792059	22.447409	113.9793292	22.4475567	50.0	50.0
221894933	108	highway	secondary	114.0439761	22.5957744	114.0438478	22.5958915	50.0	50.0
202771894	104	highway	trunk	114.7347826	22.9620613	114.7346445	22.9619582	50.0	50.0
227084794	112	highway	service	114.0231831	22.4506537	114.0228954	22.4500873	50.0	50.0
101317019	108	highway	secondary	113.8820991	22.5051278	113.8815572	22.5048532	50.0	50.0
166824499	108	highway	secondary	114.2474695	22.7344559	114.2473193	22.7343713	50.0	50.0
96336952	107	highway	primary_link	114.0181751	22.5514085	114.0182247	22.5511368	50.0	50.0
96344658	108	highway	secondary	113.8220902	22.6594343	113.8218062	22.6580762	50.0	50.0
40933458	102	highway	motorway_link	114.0119613	22.5386563	114.0122551	22.5383886	50.0	50.0
46156919	104	highway	trunk	114.1407227	22.5609149	114.1402961	22.5599044	50.0	50.0
198803981	102	highway	motorway_link	114.5086093	22.6821661	114.5085881	22.6820888	50.0	50.0
103319672	106	highway	primary	113.6485627	22.9313047	113.6486627	22.9312751	50.0	50.0
44425601	105	highway	trunk_link	114.1177191	22.5368755	114.1181598	22.5371755	50.0	50.0
49488049	109	highway	tertiary	113.7957498	22.8165361	113.7957572	22.8163975	50.0	50.0
127635984	106	highway	primary	113.9462665	22.9475929	113.9463263	22.9474654	50.0	50.0
96344650	124	highway	secondary_link	113.8186153	22.6477492	113.8185172	22.6477696	50.0	50.0
96344634	109	highway	tertiary	113.818808	22.6469824	113.8188677	22.6470478	50.0	50.0
146667887	112	highway	service	114.1387337	22.4933141	114.1383485	22.4929099	50.0	50.0
166442832	106	highway	primary	114.0331791	22.6339631	114.032696	22.6340895	50.0	50.0
223059870	106	highway	primary	113.787081	22.7213957	113.7870944	22.7215167	50.0	50.0
147560123	106	highway	primary	114.039752	22.444123	114.039367	22.4400136	50.0	50.0
146471296	106	highway	primary	114.1770356	22.4508949	114.1761784	22.4509736	70.0	70.0
146471302	102	highway	motorway_link	114.1769311	22.4500116	114.1761784	22.4509736	50.0	50.0
25447674	109	highway	tertiary	113.8156952	22.7594571	113.8156297	22.7592637	50.0	50.0
127636442	109	highway	tertiary	113.921184	22.9517908	113.9228869	22.9520276	50.0	50.0
114959255	104	highway	trunk	114.2174173	22.5573472	114.2166285	22.5573839	50.0	50.0
51794960	110	highway	residential	114.1376192	22.6182377	114.1386277	22.6179208	50.0	50.0
150355371	110	highway	residential	113.9329277	22.9339667	113.9331958	22.9342574	50.0	50.0
51794957	110	highway	residential	114.1383488	22.6170591	114.1386277	22.6179208	50.0	50.0
150882971	123	highway	unclassified	114.001372	22.982515	114.0023347	22.9831885	50.0	50.0
71284486	108	highway	secondary	114.0038838	22.9827426	114.0023347	22.9831885	50.0	50.0
147463796	110	highway	residential	114.1208593	22.507521	114.121503	22.5081522	50.0	50.0
46898380	109	highway	tertiary	114.0161225	22.530987	114.0165053	22.5304042	50.0	50.0
120015549	108	highway	secondary	113.9829126	22.9621962	113.9825782	22.9624186	50.0	50.0
50933378	108	highway	secondary	114.0771549	22.5358907	114.0772206	22.5360399	50.0	50.0
147463917	119	highway	footway	114.1275374	22.5012307	114.1273802	22.5010642	50.0	50.0
45730643	101	highway	motorway	113.9977223	22.5456218	114.007948	22.5413327	50.0	50.0
157650275	105	highway	trunk_link	114.0790293	22.5355118	114.0784534	22.5345001	40.0	40.0
96941161	109	highway	tertiary	114.0783061	22.534616	114.0784534	22.5345001	50.0	50.0
174887155	102	highway	motorway_link	113.8986685	22.6552095	113.8972059	22.6574684	50.0	50.0
121774183	110	highway	residential	114.0948684	22.5060651	114.0978902	22.5070256	50.0	50.0
25482633	106	highway	primary	113.9269198	22.5442486	113.9269242	22.5432566	50.0	50.0
107497742	110	highway	residential	114.1796005	22.5271571	114.1788721	22.5218112	50.0	50.0
101317150	110	highway	residential	113.9078837	22.5262047	113.9078773	22.526128	50.0	50.0
147463951	119	highway	footway	114.1281501	22.5021788	114.1274735	22.5026827	50.0	50.0
150354580	123	highway	unclassified	113.9132187	22.9464106	113.9134152	22.9464736	50.0	50.0
101316762	106	highway	primary	113.9011153	22.518801	113.9011919	22.5188726	50.0	50.0
101317597	106	highway	primary	113.9015701	22.5185582	113.9011919	22.5188726	50.0	50.0
157735208	112	highway	service	114.1877053	22.4570304	114.1877046	22.457186	50.0	50.0
46882133	110	highway	residential	114.050532	22.4757646	114.049994	22.476167	50.0	50.0
147531797	112	highway	service	114.0383291	22.4460411	114.0379004	22.4461893	50.0	50.0
147531765	110	highway	residential	114.0378957	22.4463471	114.0379004	22.4461893	50.0	50.0
220391881	112	highway	service	113.8876715	22.4663056	113.8877385	22.466006	50.0	50.0
101315834	112	highway	service	114.3837977	22.614073	114.3834273	22.6146342	50.0	50.0
31976360	108	highway	secondary	114.096879	22.4484253	114.0970626	22.4489587	50.0	50.0
46109745	108	highway	secondary	114.146642	22.6771396	114.1467841	22.6767759	50.0	50.0
51192547	106	highway	primary	114.3691677	22.7328167	114.3681662	22.7314953	50.0	50.0
169671477	112	highway	service	114.1964883	22.462739	114.1960212	22.462887	50.0	50.0
101317208	109	highway	tertiary	113.921678	22.4891628	113.9224014	22.4889169	50.0	50.0
71283896	109	highway	tertiary	113.9336135	22.9388185	113.9338254	22.9389733	50.0	50.0
128013657	108	highway	secondary	113.8300758	22.9338089	113.8295382	22.9337794	50.0	50.0
128013647	104	highway	trunk	113.8296252	22.9316091	113.8295382	22.9337794	50.0	50.0
199989638	112	highway	service	114.1500972	22.4722757	114.1496424	22.4725178	50.0	50.0
222277667	110	highway	residential	114.0771012	22.581235	114.0776478	22.5793247	50.0	50.0
54357616	104	highway	trunk	114.426971	22.604326	114.4370363	22.5904528	50.0	50.0
25565363	108	highway	secondary	114.098645	22.5758189	114.0988164	22.5716511	50.0	50.0
146471952	112	highway	service	114.1744324	22.4585258	114.1742802	22.4585111	50.0	50.0
207663816	119	highway	footway	114.165289	22.4512018	114.1652725	22.4512201	50.0	50.0
207663817	118	highway	cycleway	114.1660112	22.4509852	114.1652725	22.4512201	50.0	50.0
152431637	110	highway	residential	114.1117934	22.5022152	114.1148456	22.5017092	50.0	50.0
208128062	109	highway	tertiary	113.9311637	22.5526039	113.9319469	22.5526124	50.0	50.0
187245416	119	highway	footway	114.0259894	22.4474564	114.0260209	22.4474565	50.0	50.0
222999663	102	highway	motorway_link	113.7275757	22.7635306	113.7294336	22.7648047	50.0	50.0
127286138	112	highway	service	114.1486241	22.5032002	114.1486644	22.5031668	50.0	50.0
146667619	108	highway	secondary	114.1403462	22.4878077	114.1440427	22.4851107	50.0	50.0
107586297	109	highway	tertiary	113.9343076	22.5586792	113.9342874	22.5597853	50.0	50.0
227402155	119	highway	footway	114.0553405	22.627477	114.0552718	22.6272636	50.0	50.0
231534966	110	highway	residential	114.0307048	22.521349	114.0300714	22.5217073	50.0	50.0
166500919	119	highway	footway	114.0009973	22.46987	114.0010334	22.4698356	50.0	50.0
184168646	110	highway	residential	114.132839	22.6109137	114.1323849	22.6112679	50.0	50.0
131640808	110	highway	residential	114.1615102	22.4521766	114.161548	22.4521603	50.0	50.0
212724397	112	highway	service	114.1525379	22.4651035	114.1526086	22.464957	50.0	50.0
166899682	119	highway	footway	113.9958793	22.4604251	113.9959933	22.4604403	50.0	50.0
146667704	108	highway	secondary	114.1437522	22.4833297	114.1439157	22.483224	50.0	50.0
25423077	104	highway	trunk	114.0756687	22.5319133	114.0715057	22.5318571	50.0	50.0
111788031	112	highway	service	114.163191	22.489927	114.1633775	22.4900617	50.0	50.0
166500917	119	highway	footway	114.0006361	22.4694734	114.0007185	22.4695546	50.0	50.0
223138119	119	highway	footway	114.1204853	22.4548517	114.123907	22.459995	50.0	50.0
101316515	123	highway	unclassified	114.4005098	22.6164077	114.4003905	22.6160194	50.0	50.0
101317071	112	highway	service	113.9326523	22.4855224	113.9325615	22.4855971	50.0	50.0
101316099	112	highway	service	113.9321669	22.4868924	113.9325615	22.4855971	50.0	50.0
44419698	105	highway	trunk_link	114.0455157	22.5644773	114.0457654	22.5645114	50.0	50.0
135328072	108	highway	secondary	114.0222581	22.4457817	114.0221901	22.4455803	50.0	50.0
135328073	108	highway	secondary	114.0222551	22.4454196	114.0221901	22.4455803	50.0	50.0
166243546	109	highway	tertiary	113.9972707	22.446625	113.996504	22.4464746	50.0	50.0
195552663	119	highway	footway	114.1716211	22.4591659	114.172489	22.4591547	50.0	50.0
195552667	122	highway	steps	114.1726286	22.4591529	114.172489	22.4591547	50.0	50.0
174957561	119	highway	footway	114.1947075	22.4941864	114.1957528	22.4931455	50.0	50.0
187110742	119	highway	footway	114.0322857	22.4444549	114.0321093	22.444695	50.0	50.0
114964879	104	highway	trunk	114.1882881	22.6430285	114.1853263	22.6414256	50.0	50.0
96326121	109	highway	tertiary	113.9859393	22.5438861	113.9860285	22.5437195	50.0	50.0
46830530	108	highway	secondary	114.0078958	22.6481563	114.0059453	22.6468637	50.0	50.0
101316411	119	highway	footway	114.4070083	22.6167442	114.4067714	22.6171271	50.0	50.0
184168646	110	highway	residential	114.133785	22.6117716	114.1338919	22.6121345	50.0	50.0
187409735	109	highway	tertiary	113.9092818	22.5805724	113.910054	22.5797928	50.0	50.0
208124054	123	highway	unclassified	113.9877947	22.5393416	113.987812	22.5390691	50.0	50.0
144946151	119	highway	footway	114.0906082	22.4990955	114.0902243	22.4988891	50.0	50.0
96327307	108	highway	secondary	113.9430497	22.530069	113.9409614	22.5300253	50.0	50.0
231901257	106	highway	primary	113.9410046	22.5277415	113.9409614	22.5300253	50.0	50.0
190670642	119	highway	footway	114.1729532	22.4461109	114.172899	22.4462908	50.0	50.0
146471570	119	highway	footway	114.173027	22.446253	114.172899	22.4462908	50.0	50.0
223073067	123	highway	unclassified	114.1320704	22.6036843	114.1320166	22.6065826	50.0	50.0
189532771	112	highway	service	114.1604697	22.5153933	114.1608972	22.5155166	50.0	50.0
189532790	112	highway	service	114.1609852	22.5150481	114.1608972	22.5155166	50.0	50.0
96326365	105	highway	trunk_link	113.9752452	22.5232532	113.9735073	22.522935	50.0	50.0
101317257	109	highway	tertiary	113.8439757	22.6124534	113.8450003	22.6128812	50.0	50.0
101317889	123	highway	unclassified	113.8455381	22.6117769	113.8450003	22.6128812	50.0	50.0
214773049	119	highway	footway	114.1526654	22.462343	114.1526526	22.4623265	50.0	50.0
187110799	119	highway	footway	114.0328023	22.4454136	114.0326603	22.4455562	50.0	50.0
69347639	105	highway	trunk_link	113.9408896	22.5235855	113.9409056	22.5224917	50.0	50.0
166243612	112	highway	service	113.9962735	22.4457334	113.9965879	22.4456843	50.0	50.0
166243867	112	highway	service	113.9962177	22.4459315	113.9965879	22.4456843	50.0	50.0
43881380	104	highway	trunk	114.1748212	22.4475332	114.1748879	22.4476007	50.0	50.0
222277667	110	highway	residential	114.0789377	22.5770581	114.0807157	22.5773571	50.0	50.0
222278883	123	highway	unclassified	114.0824962	22.5756286	114.0807157	22.5773571	50.0	50.0
228400744	109	highway	tertiary	114.0273826	22.6682172	114.0283594	22.6670699	50.0	50.0
228400739	110	highway	residential	114.0284439	22.6671382	114.0283594	22.6670699	50.0	50.0
101317708	112	highway	service	113.8932867	22.4675566	113.8906905	22.4670176	50.0	50.0
226526602	109	highway	tertiary	113.8925499	22.5608565	113.8926246	22.560924	50.0	50.0
103212615	102	highway	motorway_link	114.4193611	22.624801	114.419944	22.6241339	50.0	50.0
43917546	110	highway	residential	114.1639476	22.448785	114.1642059	22.4488467	50.0	50.0
146471498	110	highway	residential	114.1642099	22.44883	114.1642059	22.4488467	50.0	50.0
66291435	108	highway	secondary	114.1170674	22.6800167	114.1171776	22.6789399	50.0	50.0
228137545	114	highway	pedestrian	114.0220367	22.447066	114.0221826	22.4470651	50.0	50.0
25529141	105	highway	trunk_link	113.9811888	22.5233212	113.9794453	22.5232719	50.0	50.0
166243644	112	highway	service	113.9871832	22.4519005	113.9856135	22.451457	50.0	50.0
46882150	110	highway	residential	114.0486568	22.4744735	114.048946	22.4743146	50.0	50.0
46882151	110	highway	residential	114.0488382	22.4747744	114.048946	22.4743146	50.0	50.0
96928736	108	highway	secondary	114.0785331	22.54914	114.0794159	22.5491467	50.0	50.0
101317719	112	highway	service	113.8909855	22.512665	113.8895668	22.5139051	50.0	50.0
101316838	112	highway	service	113.8889032	22.5132473	113.8895668	22.5139051	50.0	50.0
130658073	110	highway	residential	113.7898842	22.8194851	113.790546	22.8188135	50.0	50.0
218831004	102	highway	motorway_link	114.5550736	22.7506593	114.5551036	22.7510489	50.0	50.0
96607679	108	highway	secondary	114.4192064	22.6425699	114.419155	22.642638	50.0	50.0
40984985	108	highway	secondary	114.0533565	22.537388	114.0559933	22.5374376	50.0	50.0
206786637	110	highway	residential	114.0455918	22.4733388	114.0455281	22.4733277	50.0	50.0
231781971	119	highway	footway	113.9286529	22.5330343	113.9289623	22.5331968	50.0	50.0
231304733	119	highway	footway	113.928934	22.5332973	113.9289623	22.5331968	50.0	50.0
51192975	110	highway	residential	114.2221701	22.6976251	114.2210258	22.6996908	50.0	50.0
214583149	112	highway	service	114.1547888	22.4658563	114.1547671	22.4658933	50.0	50.0
135269237	109	highway	tertiary	114.2426258	22.4879689	114.2424517	22.4881148	50.0	50.0
227699537	109	highway	tertiary	113.9888028	22.5288747	113.9886356	22.5298367	50.0	50.0
66291471	108	highway	secondary	114.099118	22.687111	114.0996964	22.6870922	50.0	50.0
39635181	108	highway	secondary	113.6813024	22.9319153	113.6812646	22.9319398	50.0	50.0
219178866	123	highway	unclassified	114.2087737	22.6548153	114.2091521	22.6547936	50.0	50.0
220071406	123	highway	unclassified	113.9277463	22.5360778	113.927304	22.5365939	50.0	50.0
101317632	112	highway	service	113.8931158	22.4600966	113.8932469	22.4594705	50.0	50.0
220071404	107	highway	primary_link	113.9272684	22.5354481	113.927304	22.5365939	50.0	50.0
101316152	123	highway	unclassified	114.6227345	22.7604579	114.622668	22.7606026	50.0	50.0
31542521	106	highway	primary	114.0419755	22.521155	114.0418255	22.5212357	50.0	50.0
40970722	106	highway	primary	114.0427971	22.5228372	114.0418255	22.5212357	50.0	50.0
120015559	123	highway	unclassified	113.9830515	22.9726216	113.9830791	22.972503	50.0	50.0
208124058	105	highway	trunk_link	113.9912253	22.5351001	113.9922758	22.5346322	50.0	50.0
210729914	112	highway	service	114.1363982	22.4959422	114.1369639	22.4959733	50.0	50.0
166500912	112	highway	service	113.9994275	22.4657192	113.9995067	22.4659703	50.0	50.0
219388061	119	highway	footway	114.1198367	22.6071367	114.1201466	22.6065863	50.0	50.0
222759049	102	highway	motorway_link	114.099563	22.6057754	114.0985267	22.6037302	50.0	50.0
42351688	105	highway	trunk_link	114.0889999	22.5374109	114.0935228	22.5378536	50.0	50.0
165265348	119	highway	footway	113.9029472	22.5463384	113.9029299	22.546759	50.0	50.0
165265392	119	highway	footway	113.9033724	22.546767	113.9029299	22.546759	50.0	50.0
96327298	109	highway	tertiary	113.9430497	22.530069	113.9430269	22.5308007	50.0	50.0
219503251	106	highway	primary	114.0999442	22.5586148	114.0993907	22.5586076	50.0	50.0
157810974	110	highway	residential	114.0334335	22.4417525	114.0334406	22.4422301	50.0	50.0
157888894	119	highway	footway	114.1604565	22.4910474	114.1622537	22.4908621	50.0	50.0
40954714	107	highway	primary_link	114.024891	22.5329936	114.0249735	22.5327129	50.0	50.0
157804977	110	highway	residential	114.055836	22.4880968	114.0559826	22.4885178	50.0	50.0
157805002	110	highway	residential	114.0567512	22.4884688	114.0559826	22.4885178	50.0	50.0
166243636	112	highway	service	113.9599987	22.4481454	113.95993	22.4479	50.0	50.0
135269237	109	highway	tertiary	114.2437022	22.4874259	114.2427271	22.4880085	50.0	50.0
166824544	119	highway	footway	114.005646	22.4686932	114.005888	22.4682482	50.0	50.0
101316457	123	highway	unclassified	114.6051105	22.7489697	114.6049259	22.7493644	50.0	50.0
101317210	123	highway	unclassified	114.6057158	22.7496757	114.6049259	22.7493644	50.0	50.0
103199088	102	highway	motorway_link	114.3528909	22.6128151	114.352618	22.612373	50.0	50.0
151021735	110	highway	residential	113.9935215	22.8812838	113.9936267	22.881254	50.0	50.0
166243902	117	highway	path	113.9948589	22.450929	113.9944098	22.4496871	50.0	50.0
154879721	110	highway	residential	113.92453	22.5476995	113.9245483	22.5469247	50.0	50.0
66297422	109	highway	tertiary	114.0336241	22.6429803	114.0343119	22.6427849	50.0	50.0
228602134	110	highway	residential	114.034666	22.6439389	114.0343119	22.6427849	50.0	50.0
101317925	112	highway	service	113.8873131	22.5048345	113.8867056	22.5047797	50.0	50.0
211442249	122	highway	steps	114.1523158	22.4687705	114.1523363	22.468861	50.0	50.0
107586314	106	highway	primary	113.940471	22.5573901	113.940388	22.5556882	50.0	50.0
107586322	105	highway	trunk_link	113.9405191	22.5556774	113.940388	22.5556882	50.0	50.0
96327298	109	highway	tertiary	113.9430706	22.5285133	113.9430578	22.5294652	50.0	50.0
157642495	112	highway	service	114.0833292	22.5445766	114.0833249	22.5449575	30.0	30.0
231402252	104	highway	trunk	113.9262602	22.5297185	113.926361	22.5297193	50.0	50.0
100104392	113	highway	track	114.3409553	22.4695112	114.341456	22.4694871	50.0	50.0
46157001	105	highway	trunk_link	114.1393455	22.5554444	114.1390273	22.5558988	50.0	50.0
31416523	104	highway	trunk	114.1368522	22.5566576	114.1390273	22.5558988	60.0	60.0
101316226	110	highway	residential	113.9080581	22.5419726	113.9082953	22.5424191	50.0	50.0
185460578	110	highway	residential	114.1077176	22.5094205	114.1076804	22.5093529	50.0	50.0
101316787	110	highway	residential	113.8512902	22.5841063	113.8511516	22.5839663	50.0	50.0
190670611	119	highway	footway	114.1721994	22.4468252	114.172214	22.4464416	50.0	50.0
190670625	119	highway	footway	114.1720068	22.4464568	114.172214	22.4464416	50.0	50.0
190670622	122	highway	steps	114.1721977	22.4462968	114.172214	22.4464416	50.0	50.0
107189582	119	highway	footway	114.2627281	22.5336177	114.2633826	22.533251	50.0	50.0
159263006	119	highway	footway	114.0264605	22.4605474	114.026487	22.4602747	50.0	50.0
46098616	101	highway	motorway	114.0460289	22.6379259	114.0436398	22.632918	50.0	50.0
223138128	119	highway	footway	114.1051491	22.4754736	114.1049921	22.4756573	50.0	50.0
228400742	123	highway	unclassified	114.0267133	22.6746643	114.0232956	22.6741329	50.0	50.0
166824496	108	highway	secondary	114.2474905	22.7236347	114.2475359	22.7225907	50.0	50.0
52113176	104	highway	trunk	113.8587179	22.6072469	113.857291	22.6087493	50.0	50.0
127545904	110	highway	residential	113.9921486	22.9736684	113.989306	22.9755754	50.0	50.0
127545905	110	highway	residential	113.9895294	22.9758787	113.989306	22.9755754	50.0	50.0
229146473	123	highway	unclassified	114.065054	22.5668198	114.06713	22.5668242	50.0	50.0
146667599	110	highway	residential	114.1437617	22.4820666	114.1439552	22.481893	50.0	50.0
173489136	112	highway	service	114.0513633	22.5528368	114.050553	22.5537444	50.0	50.0
222282178	123	highway	unclassified	114.0990173	22.5776821	114.0993268	22.5776387	50.0	50.0
45569590	108	highway	secondary	114.0991829	22.576959	114.0993268	22.5776387	50.0	50.0
184769641	110	highway	residential	114.0593692	22.4754972	114.0574025	22.4762933	50.0	50.0
174193103	108	highway	secondary	114.1152511	22.5346949	114.1160798	22.535393	50.0	50.0
208129571	109	highway	tertiary	113.9223403	22.542695	113.9222806	22.5417472	50.0	50.0
39635198	109	highway	tertiary	113.6784729	22.962828	113.6733169	22.9623612	50.0	50.0
166243612	112	highway	service	113.9965879	22.4456843	113.9964312	22.445721	50.0	50.0
206258520	119	highway	footway	114.239378	22.5036186	114.2395584	22.5033643	50.0	50.0
228136636	114	highway	pedestrian	114.0212309	22.4465081	114.0216974	22.446767	50.0	50.0
131743041	112	highway	service	114.1256475	22.4973448	114.1255957	22.4973912	50.0	50.0
96337887	112	highway	service	113.9951399	22.5328175	113.9940141	22.5326386	50.0	50.0
219388070	106	highway	primary	114.121757	22.609531	114.1201679	22.6114053	50.0	50.0
223270327	108	highway	secondary	114.1200896	22.6113497	114.1201679	22.6114053	50.0	50.0
109501314	119	highway	footway	114.0682205	22.4519092	114.0679694	22.4518195	50.0	50.0
157803658	109	highway	tertiary	114.0808194	22.5045875	114.0802366	22.5055812	50.0	50.0
157803656	110	highway	residential	114.0817265	22.5061374	114.0802366	22.5055812	50.0	50.0
166500869	112	highway	service	113.9978536	22.4642423	113.9979157	22.4644689	50.0	50.0
166500904	112	highway	service	113.9979726	22.4646559	113.9979157	22.4644689	50.0	50.0
157803657	110	highway	residential	114.0777829	22.5107967	114.0775905	22.5110675	50.0	50.0
198809044	110	highway	residential	113.8909177	22.7332173	113.8926989	22.7326513	50.0	50.0
223138119	119	highway	footway	114.1270432	22.4645407	114.1271276	22.4645081	50.0	50.0
135328081	106	highway	primary	114.0219409	22.4474445	114.020934	22.4468609	50.0	50.0
135913056	109	highway	tertiary	114.0338536	22.5284276	114.0337735	22.5285001	50.0	50.0
25449095	105	highway	trunk_link	113.8746747	22.5897111	113.8714618	22.5891726	50.0	50.0
107586327	110	highway	residential	113.8298579	22.7257043	113.8297694	22.7256821	50.0	50.0
47054986	110	highway	residential	114.0572398	22.4859556	114.0571966	22.4858128	50.0	50.0
217322491	119	highway	footway	114.1647317	22.4505851	114.164765	22.4504996	50.0	50.0
45569592	106	highway	primary	114.0991429	22.5680466	114.0991461	22.5672087	50.0	50.0
41019080	104	highway	trunk	114.068983	22.5426039	114.0688972	22.5436582	50.0	50.0
40977700	108	highway	secondary	114.0514347	22.5337815	114.0514168	22.5352775	50.0	50.0
25465087	108	highway	secondary	114.0477554	22.543227	114.0477402	22.5443651	50.0	50.0
191354662	119	highway	footway	114.1694712	22.4428483	114.1694987	22.4429851	50.0	50.0
115585955	110	highway	residential	114.1799789	22.5077033	114.1782206	22.5098563	50.0	50.0
66297446	106	highway	primary	114.074714	22.6713308	114.0747041	22.6714582	60.0	60.0
127285238	110	highway	residential	114.1492822	22.5079269	114.1506611	22.5060807	50.0	50.0
221900170	110	highway	residential	114.0457205	22.5994134	114.0458186	22.5994859	50.0	50.0
46895944	101	highway	motorway	114.0694071	22.4937271	114.0690925	22.4936393	100.0	100.0
99001568	109	highway	tertiary	114.1326274	22.5795773	114.134795	22.5792081	50.0	50.0
101316460	123	highway	unclassified	113.9229477	22.4930881	113.9234646	22.4927317	50.0	50.0
168321193	110	highway	residential	113.9927125	22.465127	113.9931655	22.4648596	50.0	50.0
227499867	108	highway	secondary	114.0508402	22.6192516	114.0509389	22.6135257	50.0	50.0
25448263	104	highway	trunk	113.857291	22.6087493	113.8567358	22.6094219	50.0	50.0
25448284	123	highway	unclassified	113.858458	22.6106126	113.8567358	22.6094219	50.0	50.0
231436808	110	highway	residential	113.9282023	22.5321172	113.9283919	22.5321172	50.0	50.0
231530779	112	highway	service	113.9284645	22.5318026	113.9283919	22.5321172	50.0	50.0
96344645	125	highway	tertiary_link	113.8169581	22.6481564	113.8174011	22.6481017	50.0	50.0
96344636	109	highway	tertiary	113.8170288	22.6485837	113.8174011	22.6481017	50.0	50.0
45730641	106	highway	primary	114.0281617	22.5564335	114.0281066	22.5564222	50.0	50.0
127638535	109	highway	tertiary	113.8847251	22.9717692	113.8868969	22.9747433	50.0	50.0
107954142	119	highway	footway	113.98644	22.4660517	113.985294	22.4658778	50.0	50.0
166243506	109	highway	tertiary	113.9852027	22.4659917	113.985294	22.4658778	50.0	50.0
66292332	108	highway	secondary	114.0726309	22.6922534	114.072431	22.6920551	50.0	50.0
101315907	108	highway	secondary	113.8782628	22.5688238	113.878542	22.5688448	50.0	50.0
228238325	106	highway	primary	114.0356749	22.6546117	114.0357101	22.6546932	50.0	50.0
96326128	110	highway	residential	113.9631519	22.5518278	113.9627468	22.5520922	50.0	50.0
107028488	119	highway	footway	114.1774457	22.4673895	114.1772197	22.4659095	50.0	50.0
52113180	106	highway	primary	113.8682695	22.9847539	113.8679097	22.9858454	50.0	50.0
101316288	123	highway	unclassified	114.4004721	22.6164954	114.4026668	22.6170969	50.0	50.0
25482633	106	highway	primary	113.9269242	22.5432566	113.9269337	22.5424411	50.0	50.0
103199065	101	highway	motorway	114.3084029	22.6045147	114.3152388	22.6033833	50.0	50.0
227502522	110	highway	residential	114.0681229	22.6482337	114.0677898	22.6492283	50.0	50.0
126906580	106	highway	primary	114.0746108	22.7253855	114.0741517	22.7252461	50.0	50.0
113190446	119	highway	footway	114.0411813	22.4866662	114.0401973	22.4871338	50.0	50.0
49181864	101	highway	motorway	114.1574292	22.4501868	114.1574038	22.4501742	50.0	50.0
103321037	109	highway	tertiary	113.653649	22.9256784	113.6538976	22.9260236	50.0	50.0
157734971	110	highway	residential	114.1539089	22.462503	114.1549538	22.4616289	25.0	25.0
208128052	108	highway	secondary	113.9336176	22.5442896	113.933609	22.545526	50.0	50.0
113570535	107	highway	primary_link	114.016543	22.4463474	114.0167045	22.4458445	50.0	50.0
101316205	108	highway	secondary	113.8717892	22.5545972	113.870919	22.5538414	50.0	50.0
222185537	123	highway	unclassified	113.9984787	22.6060464	114.0088545	22.6045773	50.0	50.0
51191752	109	highway	tertiary	114.183456	22.598141	114.1835683	22.5978832	50.0	50.0
205638233	117	highway	path	113.984482	22.469544	113.9846975	22.4699098	50.0	50.0
135328107	110	highway	residential	114.02603	22.4452734	114.0266385	22.4450804	50.0	50.0
101316605	119	highway	footway	113.9067532	22.5232404	113.9077229	22.5231938	50.0	50.0
101317430	119	highway	footway	113.9084741	22.5225256	113.9077229	22.5231938	50.0	50.0
219498397	109	highway	tertiary	114.1248026	22.5629391	114.1248439	22.5640835	50.0	50.0
51191112	123	highway	unclassified	114.198845	22.601883	114.204185	22.610518	50.0	50.0
78389997	109	highway	tertiary	113.9710803	22.56121	113.9709377	22.5612746	30.0	30.0
105568424	110	highway	residential	113.916193	22.4902507	113.9158634	22.4903611	50.0	50.0
101315972	110	highway	residential	113.9158887	22.4909864	113.9158634	22.4903611	50.0	50.0
101316906	117	highway	path	114.6087118	22.7646189	114.6086208	22.7652657	50.0	50.0
185423451	110	highway	residential	114.1083485	22.5124964	114.10834	22.5129127	50.0	50.0
27082160	109	highway	tertiary	114.2994449	22.6058258	114.2992605	22.6062169	50.0	50.0
45569590	108	highway	secondary	114.0989303	22.5748037	114.0989752	22.5757906	50.0	50.0
222282172	123	highway	unclassified	114.098645	22.5758189	114.0989752	22.5757906	50.0	50.0
101317706	123	highway	unclassified	113.8471891	22.6121815	113.8475777	22.6111884	50.0	50.0
99975975	109	highway	tertiary	114.0177349	22.4426632	114.0186719	22.4434424	50.0	50.0
231530782	110	highway	residential	113.9307359	22.5316546	113.9308807	22.5315704	50.0	50.0
103318732	108	highway	secondary	113.6727902	22.9371927	113.6793899	22.9329089	50.0	50.0
25529186	106	highway	primary	113.9203467	22.6710321	113.9202105	22.6682662	50.0	50.0
101317073	123	highway	unclassified	114.6208922	22.7665293	114.6206108	22.7671899	50.0	50.0
101317751	123	highway	unclassified	114.6216316	22.7675818	114.6206108	22.7671899	50.0	50.0
96344628	124	highway	secondary_link	113.815176	22.6487251	113.8162563	22.6488304	50.0	50.0
135913027	108	highway	secondary	114.0334207	22.529935	114.0337735	22.5285001	50.0	50.0
205587829	119	highway	footway	114.1003292	22.4930577	114.1015474	22.4926712	50.0	50.0
168274318	123	highway	unclassified	113.9335559	22.6095143	113.9334989	22.6096212	50.0	50.0
219060439	109	highway	tertiary	114.2184472	22.689502	114.2186322	22.689488	50.0	50.0
49181869	101	highway	motorway	114.1573394	22.45023	114.1580597	22.4509569	50.0	50.0
219001043	106	highway	primary	114.3162572	22.7065197	114.3163958	22.7064275	50.0	50.0
25588899	106	highway	primary	113.8601552	22.5770867	113.8602385	22.5771733	50.0	50.0
128405055	108	highway	secondary	113.6536402	22.9055213	113.6492017	22.9062565	50.0	50.0
146667958	122	highway	steps	114.1344164	22.484345	114.1357991	22.4850303	50.0	50.0
218588986	110	highway	residential	114.1100038	22.539477	114.1102342	22.5394908	50.0	50.0
167070784	119	highway	footway	114.0001674	22.4540244	114.000176	22.4540138	50.0	50.0
167070782	117	highway	path	114.0000416	22.4538287	114.000176	22.4540138	50.0	50.0
231885261	114	highway	pedestrian	113.9278423	22.5301896	113.9279142	22.5303961	50.0	50.0
218588991	108	highway	secondary	114.1096856	22.546771	114.1098279	22.5459297	50.0	50.0
185082635	119	highway	footway	114.0608078	22.4474397	114.0604787	22.446894	50.0	50.0
218925774	101	highway	motorway	114.5068681	22.6811823	114.5056815	22.68264	50.0	50.0
218925780	102	highway	motorway_link	114.5085881	22.6820888	114.5056815	22.68264	50.0	50.0
40988607	108	highway	secondary	114.0511039	22.5398721	114.051108	22.5395156	50.0	50.0
193923329	109	highway	tertiary	114.0513138	22.5395167	114.051108	22.5395156	50.0	50.0
43917546	110	highway	residential	114.1636657	22.448774	114.1637446	22.4487405	50.0	50.0
127712237	109	highway	tertiary	113.9760799	22.9605203	113.9759894	22.9573887	50.0	50.0
178787680	119	highway	footway	113.9975346	22.4564714	113.9976057	22.4563464	50.0	50.0
101317159	117	highway	path	114.2366236	22.5550833	114.2353718	22.554981	50.0	50.0
25637556	110	highway	residential	114.0026108	22.4584901	114.0020514	22.4579396	50.0	50.0
49679130	112	highway	service	114.1721601	22.4577575	114.1718624	22.4578853	50.0	50.0
111507534	110	highway	residential	114.1687084	22.4420473	114.1686944	22.4421359	50.0	50.0
191354672	119	highway	footway	114.1681297	22.4426145	114.1686944	22.4421359	50.0	50.0
166243730	117	highway	path	113.9905268	22.4585273	113.9912828	22.4573864	50.0	50.0
51192547	106	highway	primary	114.3788665	22.7389396	114.3751474	22.7366419	50.0	50.0
25436068	105	highway	trunk_link	113.8523139	22.6187751	113.850337	22.6184171	50.0	50.0
194123732	119	highway	footway	114.1659858	22.4553304	114.1660013	22.4552099	50.0	50.0
194123773	122	highway	steps	114.166028	22.4553361	114.1660013	22.4552099	50.0	50.0
229396288	110	highway	residential	114.0632327	22.5259294	114.0641568	22.5259769	50.0	50.0
146667985	112	highway	service	114.1501616	22.4863788	114.1501616	22.4863788	50.0	50.0
131743041	112	highway	service	114.1249854	22.4977035	114.1256667	22.4978279	50.0	50.0
126865928	108	highway	secondary	114.1602947	22.8191375	114.1735027	22.8153788	50.0	50.0
222960003	110	highway	residential	114.0985697	22.5790653	114.0986304	22.5790241	50.0	50.0
101317726	123	highway	unclassified	113.8777998	22.5588431	113.877866	22.5588346	50.0	50.0
165265385	107	highway	primary_link	113.9490848	22.5226329	113.9499269	22.5234605	50.0	50.0
101317742	105	highway	trunk_link	113.9492999	22.5235352	113.9499269	22.5234605	50.0	50.0
157734929	109	highway	tertiary	114.1883272	22.4593159	114.1883517	22.457828	50.0	50.0
157735233	112	highway	service	114.1892507	22.4578307	114.1883517	22.457828	50.0	50.0
157735208	112	highway	service	114.188012	22.457821	114.1883517	22.457828	50.0	50.0
127712576	110	highway	residential	113.9971179	22.979787	113.9968788	22.9801866	50.0	50.0
146667791	112	highway	service	114.1412473	22.4959412	114.1414065	22.4957978	50.0	50.0
101316782	119	highway	footway	114.4055793	22.6188166	114.4056087	22.6181351	50.0	50.0
101317900	119	highway	footway	114.4059566	22.6181488	114.4056087	22.6181351	50.0	50.0
25447637	108	highway	secondary	113.9226388	22.5249452	113.922619	22.5248749	50.0	50.0
174193099	108	highway	secondary	114.1136993	22.5380114	114.1137852	22.5375118	50.0	50.0
121111702	119	highway	footway	114.0383326	22.4813876	114.0385579	22.4829341	50.0	50.0
121111696	104	highway	trunk	114.0396576	22.4825078	114.0385579	22.4829341	50.0	50.0
222999663	102	highway	motorway_link	113.7267586	22.7631926	113.7275757	22.7635306	50.0	50.0
157803648	108	highway	secondary	114.0802109	22.5020417	114.080578	22.5023475	50.0	50.0
207004391	104	highway	trunk	114.2408356	22.5066166	114.2408677	22.5065423	50.0	50.0
25508411	108	highway	secondary	114.09953	22.551985	114.0993791	22.5519555	50.0	50.0
45569592	106	highway	primary	114.099349	22.5536171	114.0993791	22.5519555	50.0	50.0
218951441	113	highway	track	114.4521804	22.6319932	114.4517894	22.6326031	50.0	50.0
113197548	112	highway	service	114.0326089	22.4827654	114.0325017	22.4833056	50.0	50.0
121115680	119	highway	footway	114.0365468	22.4816639	114.0325017	22.4833056	50.0	50.0
101317429	112	highway	service	113.848407	22.5869222	113.8486818	22.5883686	50.0	50.0
229035379	110	highway	residential	114.0628699	22.5293318	114.0630247	22.529335	50.0	50.0
41019611	106	highway	primary	114.063013	22.529692	114.0630247	22.529335	50.0	50.0
228394321	110	highway	residential	114.0238736	22.6036836	114.0239719	22.6035422	50.0	50.0
146667812	110	highway	residential	114.1482483	22.4967318	114.1486451	22.4969404	50.0	50.0
169791797	112	highway	service	114.1943004	22.4646574	114.1944803	22.4648287	50.0	50.0
169791812	112	highway	service	114.1943004	22.4646574	114.1944803	22.4648287	50.0	50.0
40932799	102	highway	motorway_link	114.016169	22.5286294	114.015764	22.5293929	50.0	50.0
46829118	110	highway	residential	114.1583966	22.566625	114.1584189	22.5653299	50.0	50.0
166500740	119	highway	footway	114.0005954	22.4707896	114.0011182	22.4712382	50.0	50.0
185946196	123	highway	unclassified	114.2771004	22.5683006	114.2756517	22.5698242	50.0	50.0
185946186	123	highway	unclassified	114.277526	22.5712603	114.2756517	22.5698242	50.0	50.0
146667995	112	highway	service	114.140304	22.4840267	114.140506	22.4838494	50.0	50.0
218587482	110	highway	residential	114.1055731	22.5371071	114.1059931	22.5368697	50.0	50.0
59023801	112	highway	service	113.8970041	22.5649543	113.8967974	22.56541	50.0	50.0
96329452	105	highway	trunk_link	114.0501283	22.5315485	114.0489215	22.5316621	50.0	50.0
101317663	113	highway	track	113.886657	22.5443301	113.8870055	22.5463505	50.0	50.0
223876516	124	highway	secondary_link	114.0911093	22.5472933	114.0912109	22.5474026	50.0	50.0
191378441	112	highway	service	114.1628428	22.4452562	114.1637637	22.4463815	50.0	50.0
101317314	119	highway	footway	114.2296919	22.5520098	114.2310536	22.5516704	50.0	50.0
46830535	109	highway	tertiary	113.9775659	22.7021947	113.9775711	22.7021203	50.0	50.0
52220005	110	highway	residential	114.1385163	22.6242234	114.138772	22.6235494	50.0	50.0
151022019	123	highway	unclassified	114.027374	22.9117594	114.0276193	22.9137132	50.0	50.0
66291600	109	highway	tertiary	114.1452175	22.6878092	114.1441877	22.6865183	50.0	50.0
166251684	108	highway	secondary	114.0091268	22.4555196	114.0091136	22.4544662	70.0	70.0
146667904	112	highway	service	114.1549825	22.4802969	114.1547245	22.4806994	50.0	50.0
199989639	112	highway	service	114.1549315	22.4804217	114.1547245	22.4806994	50.0	50.0
229396279	110	highway	residential	114.0673568	22.5287627	114.0679066	22.5287234	50.0	50.0
46875310	109	highway	tertiary	114.0680859	22.5291024	114.0679066	22.5287234	50.0	50.0
96939131	109	highway	tertiary	114.0764361	22.5538836	114.0764187	22.5558726	50.0	50.0
223064326	123	highway	unclassified	113.8643887	22.702264	113.8647803	22.7025262	50.0	50.0
111778741	119	highway	footway	114.332373	22.4483126	114.3328182	22.4477623	50.0	50.0
106356071	119	highway	footway	113.9172617	22.4880948	113.9177854	22.4879842	50.0	50.0
50181756	108	highway	secondary	114.1298111	22.5002009	114.1298254	22.5001889	50.0	50.0
151000215	109	highway	tertiary	114.0192466	22.9118312	114.0214518	22.9113973	50.0	50.0
135328146	110	highway	residential	114.0275211	22.4482021	114.0277492	22.4480498	50.0	50.0
183920391	123	highway	unclassified	113.973935	22.5904323	113.974194	22.5882173	50.0	50.0
169037499	110	highway	residential	114.1358154	22.4992144	114.135775	22.4991263	50.0	50.0
50178007	106	highway	primary	114.1367855	22.4989234	114.135775	22.4991263	50.0	50.0
169037470	110	highway	residential	114.1357542	22.4990649	114.135775	22.4991263	50.0	50.0
101317841	112	highway	service	113.8732689	22.5056369	113.8767711	22.5066857	50.0	50.0
101317605	112	highway	service	113.8737249	22.5042912	113.8767711	22.5066857	50.0	50.0
40978183	104	highway	trunk	114.0160875	22.5380752	114.0201625	22.5387775	50.0	50.0
96326125	123	highway	unclassified	113.9845473	22.5386632	113.9846174	22.5386084	50.0	50.0
46895950	109	highway	tertiary	114.0985985	22.5022572	114.1016022	22.5021087	50.0	50.0
135479090	110	highway	residential	114.157061	22.4530299	114.1571079	22.4532306	50.0	50.0
101316032	110	highway	residential	113.860416	22.5694392	113.8612132	22.5690614	50.0	50.0
101317007	110	highway	residential	113.8605446	22.5683537	113.8612132	22.5690614	50.0	50.0
161557516	107	highway	primary_link	113.9984699	22.4405349	113.9987947	22.4419155	50.0	50.0
161557457	106	highway	primary	113.9986597	22.439662	113.9987947	22.4419155	70.0	70.0
51192976	109	highway	tertiary	114.219824	22.7062194	114.2202286	22.7058595	50.0	50.0
189532778	112	highway	service	114.1565918	22.5098398	114.1566698	22.5097776	50.0	50.0
146471869	112	highway	service	114.1780859	22.4461719	114.1784421	22.4459848	50.0	50.0
96344646	109	highway	tertiary	113.8233921	22.6369896	113.8237994	22.6362398	50.0	50.0
168838628	112	highway	service	114.2107795	22.5370311	114.210859	22.5376019	50.0	50.0
43545423	105	highway	trunk_link	114.0423329	22.5638797	114.0441347	22.5645315	50.0	50.0
45569111	104	highway	trunk	114.036026	22.5627031	114.0441347	22.5645315	50.0	50.0
166251706	106	highway	primary	113.9963743	22.4533314	113.9931412	22.4607269	70.0	70.0
132890068	112	highway	service	114.1203325	22.5270961	114.1200705	22.526017	50.0	50.0
214484377	109	highway	tertiary	114.0589931	22.6464961	114.0590031	22.6457708	50.0	50.0
101317501	119	highway	footway	113.8532044	22.567697	113.8523902	22.5680471	50.0	50.0
96943745	108	highway	secondary	114.0951814	22.5424701	114.0951837	22.5414746	50.0	50.0
41019606	101	highway	motorway	114.0645048	22.521935	114.0655814	22.5233905	50.0	50.0
111584292	119	highway	footway	114.1528171	22.4686212	114.1530316	22.4685677	50.0	50.0
217695469	104	highway	trunk	114.0693494	22.5007224	114.0693494	22.5007224	50.0	50.0
223060757	106	highway	primary	113.9010435	22.7940013	113.9009632	22.7940813	50.0	50.0
46614148	109	highway	tertiary	114.01815	22.6326589	114.0169128	22.6317264	50.0	50.0
147560154	110	highway	residential	114.0376974	22.4441531	114.0376889	22.4439869	50.0	50.0
223342055	107	highway	primary_link	114.1194123	22.61963	114.1194333	22.6202424	50.0	50.0
161885391	104	highway	trunk	114.0317869	22.446271	114.031964	22.4461464	50.0	50.0
219384325	119	highway	footway	114.1407598	22.6220956	114.1410153	22.622101	50.0	50.0
40422219	101	highway	motorway	113.900888	22.5914141	113.9021275	22.5901464	50.0	50.0
46829115	109	highway	tertiary	114.1614138	22.5630974	114.1613884	22.5642937	50.0	50.0
25588787	107	highway	primary_link	113.9722324	22.5657805	113.9708559	22.5665647	50.0	50.0
41019229	105	highway	trunk_link	114.0665475	22.5426009	114.0676597	22.5415863	50.0	50.0
41019078	104	highway	trunk	114.0674788	22.5422336	114.0676597	22.5415863	50.0	50.0
168321202	119	highway	footway	113.9931547	22.4705829	113.9931795	22.4706329	50.0	50.0
78389989	109	highway	tertiary	113.9391412	22.4966602	113.9390232	22.4966576	50.0	50.0
134711656	112	highway	service	114.1538969	22.4990904	114.1538946	22.4994249	50.0	50.0
146667961	119	highway	footway	114.1434859	22.4996551	114.1435622	22.4995599	50.0	50.0
127285237	112	highway	service	114.1448187	22.5078402	114.137594	22.5066474	50.0	50.0
24555039	106	highway	primary	114.1051969	22.5410767	114.1055051	22.5411372	50.0	50.0
101316050	110	highway	residential	113.907396	22.5295229	113.9073111	22.5297017	50.0	50.0
101317126	110	highway	residential	113.9070765	22.5371251	113.9074204	22.5371005	50.0	50.0
101316106	119	highway	footway	114.4065232	22.6170219	114.4067578	22.616619	50.0	50.0
101317718	119	highway	footway	114.4065291	22.6165046	114.4067578	22.616619	50.0	50.0
226528037	107	highway	primary_link	113.8874157	22.5612323	113.8874969	22.5619399	50.0	50.0
142220706	119	highway	footway	114.246224	22.5448936	114.2461633	22.5448133	50.0	50.0
44377305	106	highway	primary	114.0760559	22.5469987	114.0760881	22.5455745	40.0	40.0
227500107	110	highway	residential	114.0532652	22.6215443	114.0532706	22.6192459	50.0	50.0
184268171	108	highway	secondary	114.0508402	22.6192516	114.0532706	22.6192459	50.0	50.0
163214172	112	highway	service	114.0061466	22.4463978	114.0068483	22.4462495	50.0	50.0
24555931	102	highway	motorway_link	114.0460339	22.6840259	114.0459566	22.6831944	50.0	50.0
114392696	119	highway	footway	114.0059575	22.444036	114.0060801	22.4441499	50.0	50.0
151364891	109	highway	tertiary	114.0060029	22.4441821	114.0060801	22.4441499	50.0	50.0
26968121	108	highway	secondary	113.9039797	22.5620936	113.9032374	22.5614442	50.0	50.0
166899512	119	highway	footway	114.0047251	22.4577734	114.0047048	22.4577521	50.0	50.0
183402036	105	highway	trunk_link	113.9462779	22.5429288	113.9488136	22.5430982	50.0	50.0
182832519	104	highway	trunk	113.942194	22.5428439	113.9488136	22.5430982	50.0	50.0
55688375	106	highway	primary	114.4823935	22.9478114	114.4904628	22.9381757	50.0	50.0
182832519	104	highway	trunk	113.9130007	22.5441131	113.9151849	22.5433657	50.0	50.0
165265405	105	highway	trunk_link	113.9131074	22.5439352	113.9151849	22.5433657	50.0	50.0
184766610	112	highway	service	114.149972	22.4498094	114.1500518	22.4496662	50.0	50.0
166500937	119	highway	footway	114.002892	22.4652796	114.0029084	22.4653127	50.0	50.0
191918735	110	highway	residential	114.1858725	22.4626139	114.1866543	22.4628661	50.0	50.0
152567077	110	highway	residential	114.1920036	22.4617015	114.1936698	22.4655945	50.0	50.0
166257343	123	highway	unclassified	114.0006262	22.476802	114.0005054	22.4767723	50.0	50.0
231405337	122	highway	steps	113.9288262	22.5601326	113.9288236	22.5603038	50.0	50.0
120009413	110	highway	residential	113.9909544	22.9788048	113.9903992	22.9791602	50.0	50.0
25482235	106	highway	primary	113.8324217	22.6266234	113.8330854	22.6240761	50.0	50.0
101317217	107	highway	primary_link	113.8899006	22.5581519	113.8903637	22.5577156	50.0	50.0
195552669	119	highway	footway	114.1722661	22.4604693	114.1722688	22.4603678	50.0	50.0
187409732	109	highway	tertiary	113.901167	22.5852573	113.9035418	22.5863042	50.0	50.0
231405166	104	highway	trunk	113.938899	22.5555028	113.9383349	22.5555381	50.0	50.0
190190821	101	highway	motorway	114.4710286	22.8172484	114.4538996	22.8089966	50.0	50.0
166998768	110	highway	residential	114.0574062	22.5228821	114.0574173	22.5227191	50.0	50.0
182591448	109	highway	tertiary	113.6673906	22.8874554	113.6644222	22.887404	50.0	50.0
193926052	110	highway	residential	114.1063191	22.5390377	114.1047093	22.5404828	50.0	50.0
174193099	108	highway	secondary	114.1135554	22.5433988	114.1135307	22.5424361	50.0	50.0
219380853	104	highway	trunk	114.2231766	22.6865977	114.2235153	22.6890932	50.0	50.0
35036341	112	highway	service	114.1817512	22.4750235	114.1817387	22.4750626	50.0	50.0
157734892	109	highway	tertiary	114.1864484	22.4570247	114.1877053	22.4570304	50.0	50.0
139531089	119	highway	footway	114.1682427	22.493655	114.1640316	22.4939177	50.0	50.0
188066620	123	highway	unclassified	113.9905327	22.9710996	113.991429	22.9698033	50.0	50.0
111523997	108	highway	secondary	114.1672957	22.450865	114.1673215	22.4510318	50.0	50.0
147463832	112	highway	service	114.1235527	22.5095482	114.1237162	22.510546	50.0	50.0
231408851	109	highway	tertiary	113.938836	22.5403144	113.9382861	22.5403115	50.0	50.0
182672928	105	highway	trunk_link	113.8697075	22.5903801	113.8699419	22.5899257	50.0	50.0
31976360	108	highway	secondary	114.0980404	22.4511907	114.0981486	22.4514157	50.0	50.0
101317516	119	highway	footway	113.8937798	22.5529734	113.8943481	22.5534416	50.0	50.0
182277629	108	highway	secondary	113.6865591	22.8271211	113.6867674	22.8255156	50.0	50.0
167070593	119	highway	footway	114.0018327	22.4520598	114.0017564	22.4519166	50.0	50.0
45730641	106	highway	primary	114.0092255	22.5530003	114.0091697	22.5529086	50.0	50.0
228394326	110	highway	residential	114.0223209	22.6056274	114.0215152	22.6050979	50.0	50.0
229146469	112	highway	service	114.065054	22.5668198	114.0650521	22.5672197	50.0	50.0
230921033	119	highway	footway	114.023603	22.4466461	114.0236154	22.4465946	50.0	50.0
187241908	122	highway	steps	114.0234346	22.4465969	114.0236154	22.4465946	50.0	50.0
41019609	105	highway	trunk_link	114.0631808	22.5296876	114.0639853	22.5314573	50.0	50.0
40971701	105	highway	trunk_link	114.0616443	22.5314502	114.0639853	22.5314573	50.0	50.0
168838584	119	highway	footway	114.2069022	22.5324054	114.2069684	22.532489	50.0	50.0
40953704	105	highway	trunk_link	114.0198119	22.532272	114.0181134	22.5319612	50.0	50.0
135906439	109	highway	tertiary	114.0179723	22.5327232	114.0181134	22.5319612	50.0	50.0
49493484	106	highway	primary	113.9070458	22.7805388	113.9070466	22.7804572	50.0	50.0
42351690	104	highway	trunk	114.0761194	22.5431178	114.074212	22.5430797	50.0	50.0
223874820	105	highway	trunk_link	114.0746148	22.5432836	114.074212	22.5430797	50.0	50.0
218669539	101	highway	motorway	114.3530091	22.7409709	114.3508054	22.736177	50.0	50.0
46157003	104	highway	trunk	114.1498267	22.5561395	114.1460742	22.5554985	50.0	50.0
96395036	110	highway	residential	113.9736412	22.5631597	113.974067	22.5627623	50.0	50.0
198809841	101	highway	motorway	113.921012	22.7554352	113.9246322	22.7469091	50.0	50.0
228524065	110	highway	residential	114.0245656	22.6399962	114.0252213	22.6397721	50.0	50.0
227568540	110	highway	residential	114.0594895	22.6592434	114.0593896	22.6599291	50.0	50.0
227568542	110	highway	residential	114.0585363	22.66031	114.0593896	22.6599291	50.0	50.0
66292275	123	highway	unclassified	114.0981105	22.6964579	114.0994731	22.6944216	50.0	50.0
184268294	106	highway	primary	114.0474596	22.6041421	114.0488984	22.6042838	50.0	50.0
168321196	112	highway	service	113.9912425	22.4683742	113.9893012	22.4687398	50.0	50.0
101316004	106	highway	primary	113.91892	22.5278045	113.9191243	22.5285557	50.0	50.0
183708981	119	highway	footway	113.8356274	22.6393924	113.8350024	22.6388502	50.0	50.0
222955053	110	highway	residential	114.0956326	22.6118048	114.0959947	22.6121749	50.0	50.0
222955053	110	highway	residential	114.0971469	22.6121734	114.0959947	22.6121749	50.0	50.0
203424858	106	highway	primary	113.878587	22.5745264	113.8797626	22.5755285	50.0	50.0
218990124	119	highway	footway	114.2502334	22.7194839	114.2501704	22.719468	50.0	50.0
49172308	102	highway	motorway_link	114.1470893	22.4866416	114.1466841	22.4864223	50.0	50.0
46828593	108	highway	secondary	114.1120016	22.6006725	114.1119602	22.6005851	50.0	50.0
187659533	110	highway	residential	114.051374	22.5287677	114.0512238	22.5287639	50.0	50.0
101316756	112	highway	service	114.5876954	22.7497207	114.5886321	22.747607	50.0	50.0
101317914	112	highway	service	114.5915597	22.7487587	114.5886321	22.747607	50.0	50.0
166243712	112	highway	service	113.992001	22.4520378	113.9919891	22.451894	50.0	50.0
135328251	112	highway	service	114.0189967	22.4448639	114.0192933	22.4449624	50.0	50.0
166899607	112	highway	service	114.0058779	22.4563152	114.0058615	22.4563119	50.0	50.0
219053776	119	highway	footway	114.229445	22.7007496	114.2294061	22.7006896	50.0	50.0
219498397	109	highway	tertiary	114.1252731	22.5673784	114.1250651	22.5699936	50.0	50.0
24617168	106	highway	primary	114.0827407	22.5432599	114.0821288	22.5432442	50.0	50.0
123533883	119	highway	footway	114.2118554	22.5175231	114.2110396	22.5176425	50.0	50.0
209367077	109	highway	tertiary	114.1567051	22.4653998	114.1573321	22.4652937	25.0	25.0
103343919	104	highway	trunk	113.7171269	22.9738516	113.7173027	22.9740432	50.0	50.0
221888673	109	highway	tertiary	114.0282904	22.6044776	114.0276419	22.605839	50.0	50.0
221888671	109	highway	tertiary	114.0262575	22.6050576	114.0276419	22.605839	50.0	50.0
182670358	104	highway	trunk	113.8436361	22.6300085	113.8430484	22.6308942	50.0	50.0
44379639	106	highway	primary	114.0673266	22.5581353	114.0633859	22.5581863	50.0	50.0
166899459	108	highway	secondary	114.0031454	22.4592394	114.0031242	22.459076	50.0	50.0
119895216	109	highway	tertiary	113.9979646	22.9801495	113.9982892	22.9803273	50.0	50.0
146667909	119	highway	footway	114.1529326	22.5008183	114.1533839	22.5004556	50.0	50.0
146667814	119	highway	footway	114.1529519	22.5002989	114.1533839	22.5004556	50.0	50.0
157485951	119	highway	footway	114.2209001	22.5038004	114.2215253	22.5039242	50.0	50.0
25465022	109	highway	tertiary	113.8658987	22.6051839	113.8658254	22.6051195	50.0	50.0
221011370	104	highway	trunk	113.8713725	22.5675155	113.8710485	22.5677775	50.0	50.0
31976360	108	highway	secondary	114.0984017	22.4533402	114.0984145	22.4535605	50.0	50.0
135269253	112	highway	service	114.234428	22.473748	114.234371	22.473951	50.0	50.0
103318767	109	highway	tertiary	113.6585695	22.9326837	113.6587594	22.932543	50.0	50.0
107586326	108	highway	secondary	113.9342859	22.5598677	113.9326449	22.5598364	50.0	50.0
135328184	108	highway	secondary	114.0222665	22.4444803	114.0222641	22.4444192	50.0	50.0
156614832	106	highway	primary	114.0838179	22.8732594	114.0839821	22.8724238	50.0	50.0
203423405	107	highway	primary_link	113.8677539	22.5768529	113.8684148	22.5763855	50.0	50.0
146471149	109	highway	tertiary	114.1673916	22.4520594	114.1673908	22.4522626	50.0	50.0
31312640	110	highway	residential	114.1135797	22.5506066	114.1145874	22.5504559	50.0	50.0
31310815	109	highway	tertiary	114.1152555	22.5536958	114.1145874	22.5504559	50.0	50.0
34900291	108	highway	secondary	114.0585576	22.571075	114.0585705	22.5702865	50.0	50.0
156896785	119	highway	footway	114.3601245	22.4716476	114.3597851	22.4714051	50.0	50.0
189017576	119	highway	footway	114.1682597	22.4471412	114.1687914	22.4469149	50.0	50.0
120521492	109	highway	tertiary	114.1661252	22.4468543	114.1660993	22.4468657	50.0	50.0
106356071	119	highway	footway	113.9197282	22.4876805	113.9194741	22.4879407	50.0	50.0
106356071	119	highway	footway	113.9184015	22.4879724	113.9194741	22.4879407	50.0	50.0
25507292	106	highway	primary	113.8213164	22.7528005	113.8207402	22.7469506	50.0	50.0
101316101	123	highway	unclassified	114.6221814	22.7663205	114.6216316	22.7675818	50.0	50.0
101317751	123	highway	unclassified	114.6223251	22.7678481	114.6216316	22.7675818	50.0	50.0
222954714	110	highway	residential	114.1049855	22.615135	114.1043203	22.614204	50.0	50.0
42351689	104	highway	trunk	114.0526148	22.5423099	114.0532038	22.5422059	50.0	50.0
25482595	105	highway	trunk_link	114.053221	22.5429646	114.0532038	22.5422059	50.0	50.0
191736532	119	highway	footway	114.1688119	22.4495729	114.1687725	22.4494876	50.0	50.0
135967238	117	highway	path	114.3096162	22.6103015	114.3096768	22.6098938	50.0	50.0
107586340	109	highway	tertiary	113.9373316	22.5587046	113.9373417	22.5582143	50.0	50.0
107586303	109	highway	tertiary	113.9405321	22.5582362	113.9373417	22.5582143	50.0	50.0
227568542	110	highway	residential	114.0618703	22.6611667	114.0619331	22.661278	50.0	50.0
142305911	109	highway	tertiary	113.9992278	22.9817519	113.9989834	22.982223	50.0	50.0
119997940	125	highway	tertiary_link	114.0005104	22.9838164	113.9989834	22.982223	50.0	50.0
49493484	106	highway	primary	113.8974846	22.7700433	113.89734	22.7699941	50.0	50.0
96344673	109	highway	tertiary	113.8103905	22.6503925	113.8111104	22.6507277	50.0	50.0
96607680	108	highway	secondary	114.4807955	22.5933795	114.482763	22.5967957	50.0	50.0
47045561	109	highway	tertiary	114.0510577	22.4881165	114.0507841	22.4882287	50.0	50.0
47045560	109	highway	tertiary	114.0507665	22.4882531	114.0507841	22.4882287	50.0	50.0
228400745	110	highway	residential	114.0309504	22.6660732	114.0311757	22.6658645	50.0	50.0
46830529	108	highway	secondary	114.0305615	22.6646671	114.0311757	22.6658645	50.0	50.0
217649987	110	highway	residential	114.0347441	22.5213698	114.0347817	22.52106	50.0	50.0
107495854	110	highway	residential	114.1922146	22.5259784	114.1915494	22.5261451	50.0	50.0
66297422	109	highway	tertiary	114.0079437	22.6609709	114.0079124	22.6591014	50.0	50.0
222976657	108	highway	secondary	114.0621544	22.5202031	114.0611691	22.5211082	50.0	50.0
220799856	106	highway	primary	114.0609927	22.5209919	114.0611691	22.5211082	50.0	50.0
147463761	108	highway	secondary	114.1369361	22.5034859	114.1386594	22.5032103	50.0	50.0
228225913	119	highway	footway	114.0579959	22.5657033	114.0578403	22.5656166	50.0	50.0
157804987	110	highway	residential	114.056997	22.4832118	114.056997	22.4834942	50.0	50.0
183920368	123	highway	unclassified	113.958103	22.5847188	113.9604815	22.5854017	50.0	50.0
155419913	109	highway	tertiary	113.960571	22.585016	113.9604815	22.5854017	50.0	50.0
120009820	123	highway	unclassified	113.9885216	22.9853202	113.9878045	22.9850658	50.0	50.0
27084292	112	highway	service	114.2328466	22.4718171	114.232697	22.4718394	50.0	50.0
27084295	112	highway	service	114.2325424	22.4724045	114.232697	22.4718394	50.0	50.0
167070593	119	highway	footway	114.0018846	22.4520845	114.0018327	22.4520598	50.0	50.0
40988577	105	highway	trunk_link	114.0622243	22.5430305	114.0614555	22.5434552	50.0	50.0
41018950	107	highway	primary_link	114.062722	22.5451562	114.0614555	22.5434552	50.0	50.0
101316994	112	highway	service	113.8949688	22.4688098	113.8950804	22.4686922	50.0	50.0
131588214	119	highway	footway	114.1613282	22.4510827	114.1613105	22.4510701	50.0	50.0
223138129	119	highway	footway	114.0923191	22.4924622	114.0924224	22.4923039	50.0	50.0
231530783	112	highway	service	113.9306832	22.5313114	113.9297569	22.5317711	50.0	50.0
231530784	112	highway	service	113.9300358	22.5318999	113.9297569	22.5317711	50.0	50.0
168260831	110	highway	residential	113.9989317	22.6517167	113.9996867	22.6513775	50.0	50.0
141209292	109	highway	tertiary	114.170231	22.6056096	114.1680578	22.6058509	50.0	50.0
96327295	109	highway	tertiary	113.9758071	22.5637425	113.9758929	22.5639251	30.0	30.0
119895120	110	highway	residential	113.9892557	22.9680178	113.9883126	22.9693876	50.0	50.0
127545900	110	highway	residential	113.9871186	22.9686975	113.9883126	22.9693876	50.0	50.0
166500729	112	highway	service	114.0006951	22.4684136	114.000713	22.4684019	50.0	50.0
157805006	110	highway	residential	114.0464657	22.4830611	114.0461415	22.4828288	50.0	50.0
195552670	119	highway	footway	114.1702105	22.4577308	114.17029	22.457267	50.0	50.0
139952629	119	highway	footway	114.0957481	22.477022	114.0955856	22.4770731	50.0	50.0
167070581	108	highway	secondary	114.0018559	22.452201	114.0018205	22.452185	50.0	50.0
101316335	107	highway	primary_link	113.9014254	22.5189066	113.9015048	22.5191782	50.0	50.0
101316762	106	highway	primary	113.9011919	22.5188726	113.9015048	22.5191782	50.0	50.0
182178727	107	highway	primary_link	113.9500944	22.535242	113.9500557	22.5351428	50.0	50.0
101316873	112	highway	service	113.8948613	22.5158323	113.8952862	22.5154516	50.0	50.0
45586096	104	highway	trunk	114.1152133	22.5799753	114.1146503	22.5819938	50.0	50.0
49493484	106	highway	primary	113.9063208	22.7771149	113.9024546	22.7726398	50.0	50.0
147463916	112	highway	service	114.1261052	22.5002485	114.126103	22.5004723	50.0	50.0
40977702	108	highway	secondary	114.0510806	22.5212269	114.050836	22.5182338	50.0	50.0
41019611	106	highway	primary	114.0509997	22.5182194	114.050836	22.5182338	50.0	50.0
41019611	106	highway	primary	114.0564243	22.5189685	114.0509997	22.5182194	50.0	50.0
40977725	108	highway	secondary	114.0509871	22.5180644	114.0509997	22.5182194	50.0	50.0
182591448	109	highway	tertiary	113.6569806	22.8848775	113.6559259	22.8844319	50.0	50.0
51794965	110	highway	residential	114.1378781	22.6207645	114.1377819	22.6207994	50.0	50.0
51794970	110	highway	residential	114.1374247	22.6212336	114.1377819	22.6207994	50.0	50.0
101317914	112	highway	service	114.5858565	22.7570938	114.5894391	22.7591545	50.0	50.0
101315907	108	highway	secondary	113.8740372	22.5652001	113.8741312	22.565287	50.0	50.0
221011370	104	highway	trunk	113.8743386	22.5651161	113.8741312	22.565287	50.0	50.0
207602416	118	highway	cycleway	114.1730781	22.4508517	114.1742312	22.450781	50.0	50.0
227137967	110	highway	residential	114.0317505	22.6221123	114.0316633	22.6218557	50.0	50.0
220657160	109	highway	tertiary	113.9415021	22.5415796	113.942047	22.5416066	50.0	50.0
40932649	102	highway	motorway_link	114.0129589	22.5300961	114.0127009	22.5310949	50.0	50.0
187241958	119	highway	footway	114.0347238	22.4437368	114.0347378	22.443753	50.0	50.0
135328152	112	highway	service	114.0341451	22.4442853	114.0347378	22.443753	50.0	50.0
40978183	104	highway	trunk	114.02997	22.5404535	114.0349524	22.5412966	50.0	50.0
207480854	119	highway	footway	114.1478294	22.4613811	114.1476245	22.461694	50.0	50.0
193719996	109	highway	tertiary	114.0421258	22.5180616	114.0426574	22.5190218	50.0	50.0
103321029	109	highway	tertiary	113.6585695	22.9326837	113.6586025	22.9327391	50.0	50.0
117441484	119	highway	footway	114.2428634	22.5066525	114.2427821	22.506758	50.0	50.0
222278112	110	highway	residential	114.0799816	22.5795246	114.0777196	22.5789292	50.0	50.0
222277667	110	highway	residential	114.0776478	22.5793247	114.0777196	22.5789292	50.0	50.0
96332999	123	highway	unclassified	114.0398206	22.5444116	114.0409461	22.5444183	50.0	50.0
96334007	123	highway	unclassified	114.0409583	22.5438472	114.0409461	22.5444183	50.0	50.0
98997782	104	highway	trunk	114.0993483	22.5615674	114.0992238	22.5615658	50.0	50.0
45569592	106	highway	primary	114.099163	22.5646469	114.0992238	22.5615658	50.0	50.0
164600308	108	highway	secondary	114.5797066	22.9721386	114.5696736	22.9859364	50.0	50.0
135479094	112	highway	service	114.1574995	22.4486742	114.1574413	22.4484287	50.0	50.0
185253520	110	highway	residential	114.1572883	22.4484278	114.1574413	22.4484287	50.0	50.0
101315895	112	highway	service	113.8717651	22.4863345	113.871022	22.4861013	50.0	50.0
27104763	108	highway	secondary	114.0353296	22.5678896	114.0366048	22.5656996	50.0	50.0
45730645	101	highway	motorway	113.9979477	22.5457011	113.9964993	22.5460083	50.0	50.0
142305903	110	highway	residential	113.9974295	22.9804584	113.997232	22.9808209	50.0	50.0
183920406	106	highway	primary	113.9362097	22.5835654	113.9340254	22.5835158	50.0	50.0
220071397	104	highway	trunk	113.9295601	22.535699	113.9297145	22.5359327	50.0	50.0
25448263	104	highway	trunk	113.8548484	22.6128645	113.8544492	22.6136786	50.0	50.0
25449165	104	highway	trunk	113.8546873	22.6128401	113.8544492	22.6136786	50.0	50.0
146471875	112	highway	service	114.1733336	22.4483085	114.1733256	22.4484274	50.0	50.0
49679030	110	highway	residential	114.1726954	22.4484416	114.1733256	22.4484274	50.0	50.0
121773948	110	highway	residential	114.098964	22.5110916	114.0994836	22.5101541	50.0	50.0
219388070	106	highway	primary	114.1201679	22.6114053	114.1200457	22.6114534	50.0	50.0
185460620	112	highway	service	114.1128805	22.4821779	114.1110983	22.4834042	50.0	50.0
52220029	106	highway	primary	114.0689157	22.6646282	114.0689275	22.6644367	50.0	50.0
220071405	107	highway	primary_link	113.9263727	22.534354	113.9255699	22.5326925	50.0	50.0
231067709	106	highway	primary	113.9268918	22.5352899	113.9255699	22.5326925	50.0	50.0
98998518	123	highway	unclassified	114.0917176	22.562848	114.0917187	22.5625557	50.0	50.0
135328031	124	highway	secondary_link	114.032403	22.4446241	114.032272	22.4440347	50.0	50.0
167223828	119	highway	footway	113.9969858	22.4572916	113.9969044	22.4572502	50.0	50.0
178787677	112	highway	service	113.9961208	22.4571135	113.9969044	22.4572502	50.0	50.0
229956891	100	highway	road	114.7301405	22.783252	114.7269475	22.7940008	50.0	50.0
166251727	106	highway	primary	114.000842	22.47224	114.0021231	22.4712755	70.0	70.0
228406041	106	highway	primary	113.993754	22.941563	114.001027	22.9437167	50.0	50.0
185423449	110	highway	residential	114.1058721	22.5118111	114.1057755	22.511831	50.0	50.0
101315986	108	highway	secondary	113.9209007	22.5354175	113.9205544	22.5354222	50.0	50.0
147463678	109	highway	tertiary	114.1309894	22.5007543	114.1304473	22.5005534	50.0	50.0
101317186	110	highway	residential	113.9086875	22.5229652	113.9084741	22.5225256	50.0	50.0
218925778	101	highway	motorway	114.5068758	22.6809731	114.5093157	22.6793588	50.0	50.0
146667817	112	highway	service	114.1568662	22.4774815	114.1569862	22.4775523	50.0	50.0
42351689	104	highway	trunk	114.047109	22.5423626	114.0494665	22.5424147	50.0	50.0
96607725	108	highway	secondary	114.4841435	22.5739955	114.4817676	22.5775492	50.0	50.0
113197548	112	highway	service	114.0381933	22.4973546	114.0387488	22.4978211	50.0	50.0
121115671	119	highway	footway	114.0445558	22.493573	114.0387488	22.4978211	50.0	50.0
101611916	108	highway	secondary	113.6688619	22.6408222	113.6608578	22.6383687	50.0	50.0
120521465	110	highway	residential	114.1671016	22.4458575	114.167219	22.4458184	50.0	50.0
146667607	110	highway	residential	114.1450427	22.4963168	114.1451957	22.4964718	50.0	50.0
146667943	112	highway	service	114.1453658	22.4966381	114.1451957	22.4964718	50.0	50.0
155251863	119	highway	footway	114.3603829	22.4498907	114.3546555	22.4464672	50.0	50.0
46098865	110	highway	residential	114.0386661	22.6247494	114.0398386	22.6251805	50.0	50.0
46098864	110	highway	residential	114.0395045	22.6256415	114.0398386	22.6251805	50.0	50.0
147531773	110	highway	residential	114.0360906	22.4453078	114.0360969	22.4458496	50.0	50.0
161557884	123	highway	unclassified	113.9793815	22.4482658	113.9798342	22.4480584	50.0	50.0
46828593	108	highway	secondary	114.1102704	22.6094546	114.1122875	22.6064431	50.0	50.0
101317457	119	highway	footway	113.9326925	22.4906906	113.9331338	22.4910973	50.0	50.0
206786595	110	highway	residential	114.0512949	22.4734894	114.0533667	22.4728879	50.0	50.0
157810984	108	highway	secondary	114.0222826	22.4502951	114.0215397	22.4496594	50.0	50.0
101316611	112	highway	service	113.8704211	22.4878212	113.871022	22.4861013	50.0	50.0
45730644	101	highway	motorway	113.9890042	22.5485996	113.9771516	22.5565894	50.0	50.0
101316066	123	highway	unclassified	113.8646861	22.5122897	113.8642428	22.5121963	50.0	50.0
101315825	112	highway	service	113.8739357	22.4761182	113.8736567	22.4769332	50.0	50.0
46830540	109	highway	tertiary	114.0237455	22.6543979	114.0225848	22.6535444	50.0	50.0
228518133	123	highway	unclassified	114.0246241	22.6507656	114.0225848	22.6535444	50.0	50.0
168274318	123	highway	unclassified	113.9409175	22.6073777	113.940807	22.6073641	50.0	50.0
78389987	104	highway	trunk	113.9479198	22.4953655	113.9476767	22.495817	50.0	50.0
96328289	109	highway	tertiary	113.9622636	22.5260496	113.9622668	22.5258777	50.0	50.0
24617168	106	highway	primary	114.088039	22.5433563	114.0879813	22.5433561	50.0	50.0
177228963	108	highway	secondary	114.0878368	22.5432143	114.0879813	22.5433561	50.0	50.0
182832519	104	highway	trunk	113.9151849	22.5433657	113.9154586	22.5433036	50.0	50.0
96327295	109	highway	tertiary	113.9751287	22.5622997	113.9753745	22.5628225	30.0	30.0
147531782	109	highway	tertiary	114.0338216	22.4482733	114.033718	22.4483835	50.0	50.0
101317884	112	highway	service	113.8950929	22.5144994	113.8953711	22.5147641	50.0	50.0
146667530	110	highway	residential	114.1397269	22.4825399	114.139631	22.4824636	50.0	50.0
121773948	110	highway	residential	114.1002639	22.5212504	114.1004826	22.5186201	50.0	50.0
146668012	112	highway	service	114.1415389	22.4941256	114.1413754	22.4942081	50.0	50.0
207709184	110	highway	residential	114.1549538	22.4616289	114.155122	22.4615265	25.0	25.0
177399864	106	highway	primary	114.0555035	22.6293252	114.0555138	22.6288972	50.0	50.0
107497732	112	highway	service	114.161987	22.5497128	114.1604425	22.5527491	50.0	50.0
187241964	119	highway	footway	114.0232964	22.4445664	114.0232978	22.4445943	50.0	50.0
219169574	106	highway	primary	114.211648	22.6408939	114.2099835	22.6455603	50.0	50.0
146667545	110	highway	residential	114.1380464	22.4962848	114.138506	22.4957102	50.0	50.0
146667628	110	highway	residential	114.138322	22.4953461	114.138506	22.4957102	50.0	50.0
101316623	109	highway	tertiary	113.8700405	22.5807387	113.8702063	22.5806751	50.0	50.0
49613661	109	highway	tertiary	114.1664096	22.4483235	114.1665223	22.4485205	50.0	50.0
46875072	108	highway	secondary	114.0564397	22.4757473	114.0564451	22.4757645	50.0	50.0
206786641	112	highway	service	114.0559029	22.4762509	114.0564451	22.4757645	50.0	50.0
231534951	109	highway	tertiary	114.0485356	22.514125	114.049662	22.5142741	50.0	50.0
107960558	112	highway	service	114.0056138	22.4472431	114.0059386	22.4464003	50.0	50.0
193923329	109	highway	tertiary	114.0495339	22.5394947	114.049038	22.5394864	50.0	50.0
191918805	118	highway	cycleway	114.1738364	22.4555999	114.1730368	22.4557036	50.0	50.0
192069287	112	highway	service	114.173038	22.4557626	114.1730368	22.4557036	50.0	50.0
190585990	118	highway	cycleway	114.1700073	22.4427478	114.170033	22.4427973	50.0	50.0
218668090	123	highway	unclassified	114.3774311	22.7575636	114.3773281	22.7578153	50.0	50.0
86127519	118	highway	cycleway	114.1774679	22.4456633	114.1825268	22.4421292	50.0	50.0
127636547	109	highway	tertiary	113.9374581	22.9359468	113.9379112	22.935687	50.0	50.0
50933378	108	highway	secondary	114.0747291	22.5326115	114.0747077	22.532889	50.0	50.0
113197548	112	highway	service	114.0394352	22.4984227	114.039639	22.4985788	50.0	50.0
101317454	123	highway	unclassified	113.9097868	22.4838288	113.9106889	22.4834642	50.0	50.0
131588226	109	highway	tertiary	114.1603935	22.4511826	114.1604452	22.4511126	50.0	50.0
127635984	106	highway	primary	113.9463263	22.9474654	113.9479531	22.9439959	50.0	50.0
71285350	102	highway	motorway_link	113.8742336	22.9499308	113.8729058	22.9492651	50.0	50.0
227774972	123	highway	unclassified	113.9806543	22.5984904	113.980724	22.5985251	50.0	50.0
141761800	108	highway	secondary	114.4982996	22.5756617	114.4982168	22.5754676	50.0	50.0
202968112	106	highway	primary	113.8007017	22.6780247	113.8008395	22.6780279	50.0	50.0
202968108	106	highway	primary	113.8008451	22.6782016	113.8008395	22.6780279	50.0	50.0
226265781	112	highway	service	114.1561057	22.453917	114.1554914	22.4541337	50.0	50.0
147560118	110	highway	residential	114.0361145	22.4416406	114.0362305	22.4416965	50.0	50.0
103630768	110	highway	residential	114.0766972	22.4481631	114.0765158	22.4480054	50.0	50.0
121117501	119	highway	footway	114.0284542	22.4945769	114.0304451	22.4949092	50.0	50.0
40978183	104	highway	trunk	114.0289236	22.540272	114.02997	22.5404535	50.0	50.0
101317855	117	highway	path	114.6069355	22.7664333	114.6130297	22.7676764	50.0	50.0
101317855	117	highway	path	114.6141785	22.7668267	114.6130297	22.7676764	50.0	50.0
205652030	112	highway	service	114.1129257	22.525148	114.1121626	22.5269268	50.0	50.0
207480855	119	highway	footway	114.1474155	22.4610419	114.1476663	22.4612564	50.0	50.0
168838615	112	highway	service	114.2082033	22.5363493	114.2093401	22.5373971	50.0	50.0
169791788	122	highway	steps	114.2061231	22.4748889	114.2060331	22.4751347	50.0	50.0
71284490	108	highway	secondary	113.8996819	22.9210132	113.8906263	22.9336548	50.0	50.0
135960873	106	highway	primary	114.0714501	22.513473	114.070857	22.5164641	50.0	50.0
97522107	109	highway	tertiary	114.057809	22.5207052	114.0564974	22.5206872	50.0	50.0
97522329	109	highway	tertiary	114.056524	22.5215449	114.0564974	22.5206872	50.0	50.0
96607733	108	highway	secondary	114.4682042	22.5984685	114.4683534	22.598393	50.0	50.0
227852266	102	highway	motorway_link	113.9517292	22.5648484	113.9483258	22.565223	50.0	50.0
219377530	101	highway	motorway	114.1554506	22.6220837	114.1536309	22.6243416	50.0	50.0
199989626	112	highway	service	114.1530244	22.478356	114.15304	22.47845	50.0	50.0
166824565	119	highway	footway	114.0090329	22.4656132	114.0088986	22.4653119	50.0	50.0
101317670	123	highway	unclassified	113.9055605	22.4797344	113.9059001	22.4799993	50.0	50.0
101316556	123	highway	unclassified	113.9064356	22.4795195	113.9059001	22.4799993	50.0	50.0
97522107	109	highway	tertiary	114.0538285	22.5230109	114.0540109	22.5233875	50.0	50.0
166251716	106	highway	primary	113.9985332	22.450021	113.9989018	22.4493816	70.0	70.0
101317274	123	highway	unclassified	113.9033642	22.5318825	113.9031216	22.5318868	50.0	50.0
101316404	123	highway	unclassified	114.6217901	22.760082	114.621726	22.7602277	50.0	50.0
51794987	110	highway	residential	114.1056938	22.6278574	114.1054112	22.6278043	50.0	50.0
168321187	112	highway	service	113.9915737	22.4667725	113.9929522	22.4676184	50.0	50.0
227875242	107	highway	primary_link	114.0125541	22.5552211	114.0147291	22.5552679	50.0	50.0
66468471	108	highway	secondary	114.0070834	22.4511524	114.0070156	22.4512477	50.0	50.0
181080932	104	highway	trunk	114.0719065	22.5432389	114.0735123	22.5476643	50.0	50.0
221894941	101	highway	motorway	114.0451249	22.5922757	114.0401687	22.5931047	50.0	50.0
229396278	110	highway	residential	114.0637616	22.5220968	114.0629558	22.5211273	50.0	50.0
221892576	101	highway	motorway	114.0655973	22.6074567	114.0634578	22.6062247	50.0	50.0
157650283	108	highway	secondary	114.0840626	22.5464098	114.0840626	22.5456349	40.0	40.0
126865925	104	highway	trunk	114.0263806	22.9140528	114.0302003	22.9135211	50.0	50.0
134713229	112	highway	service	114.089292	22.5047132	114.0893148	22.5045805	50.0	50.0
227137972	123	highway	unclassified	114.0232479	22.6335747	114.0198634	22.6344689	50.0	50.0
101315822	110	highway	residential	113.8407111	22.5959383	113.8401794	22.5947483	50.0	50.0
46828576	110	highway	residential	114.1040077	22.600912	114.1041945	22.6001649	50.0	50.0
228400737	110	highway	residential	114.0267133	22.6746643	114.0232757	22.6775986	50.0	50.0
46111774	110	highway	residential	114.1957918	22.6438862	114.1955912	22.6443022	50.0	50.0
191736533	114	highway	pedestrian	114.1689837	22.4494595	114.1693892	22.4492819	50.0	50.0
146667662	102	highway	motorway_link	114.1513208	22.4855281	114.1514018	22.4854816	50.0	50.0
166500695	108	highway	secondary	113.9981202	22.466071	113.998055	22.4660935	50.0	50.0
51191097	109	highway	tertiary	113.8988131	22.5510932	113.9018892	22.5536884	50.0	50.0
101317201	109	highway	tertiary	113.8767886	22.5528768	113.8764246	22.5528455	50.0	50.0
25507628	108	highway	secondary	113.7808347	22.7374601	113.784544	22.7379071	50.0	50.0
184185488	119	highway	footway	114.2314327	22.5000419	114.2326499	22.501006	50.0	50.0
168321199	119	highway	footway	113.9936613	22.4699557	113.9941687	22.4700637	50.0	50.0
168838600	112	highway	service	114.225247	22.5435776	114.2254937	22.5437109	50.0	50.0
168838528	110	highway	residential	114.225247	22.5435776	114.2254937	22.5437109	50.0	50.0
166211922	104	highway	trunk	114.2021075	22.6888687	114.2005216	22.6918666	50.0	50.0
96327304	108	highway	secondary	113.9449307	22.5417427	113.9449665	22.5405284	50.0	50.0
101317296	107	highway	primary_link	113.926253	22.525666	113.9244498	22.5279994	50.0	50.0
69570022	106	highway	primary	113.924461	22.5276952	113.9244498	22.5279994	50.0	50.0
150354583	123	highway	unclassified	113.9105314	22.9419382	113.9107375	22.9416455	50.0	50.0
219961340	109	highway	tertiary	113.9163043	22.5295468	113.9161948	22.5302335	50.0	50.0
96395030	110	highway	residential	113.9781419	22.5621186	113.9781969	22.5622422	50.0	50.0
25588786	106	highway	primary	113.9802103	22.5614576	113.9781969	22.5622422	60.0	60.0
111788304	108	highway	secondary	114.1675172	22.5138401	114.1683372	22.5144291	50.0	50.0
135906425	109	highway	tertiary	114.022674	22.5335608	114.0225698	22.5323894	50.0	50.0
23143728	119	highway	footway	114.2922936	22.4438916	114.2951673	22.4450125	50.0	50.0
115731841	108	highway	secondary	114.5307597	22.7415848	114.5305156	22.7370027	50.0	50.0
31976718	108	highway	secondary	114.1285214	22.5029553	114.1287197	22.5029402	50.0	50.0
199147524	109	highway	tertiary	114.0896443	22.5645898	114.0884217	22.5645624	50.0	50.0
51190896	109	highway	tertiary	114.0025408	22.5388902	114.0028469	22.5374821	50.0	50.0
168838615	112	highway	service	114.2093401	22.5373971	114.2096204	22.5373769	50.0	50.0
219053772	119	highway	footway	114.2393889	22.7120736	114.2395183	22.7118095	50.0	50.0
223138129	119	highway	footway	114.0924224	22.4923039	114.0924397	22.4913946	50.0	50.0
25448263	104	highway	trunk	113.8524217	22.6176696	113.8521741	22.6180336	50.0	50.0
25448266	105	highway	trunk_link	113.8521242	22.6176272	113.8521741	22.6180336	50.0	50.0
146471981	119	highway	footway	114.1786424	22.4457482	114.1788339	22.4458239	50.0	50.0
228400744	109	highway	tertiary	114.0283594	22.6670699	114.0290152	22.6662997	50.0	50.0
228400736	110	highway	residential	114.025798	22.6639604	114.0290152	22.6662997	50.0	50.0
228518136	123	highway	unclassified	114.0265398	22.6473258	114.0272255	22.6475339	50.0	50.0
228523606	112	highway	service	114.02756	22.6465829	114.0272255	22.6475339	50.0	50.0
78389987	104	highway	trunk	113.9476708	22.4926207	113.9477301	22.4927603	50.0	50.0
166257345	119	highway	footway	114.0006377	22.4765364	114.0025758	22.4755087	50.0	50.0
45569111	104	highway	trunk	113.9540536	22.5562538	113.9568925	22.5563809	50.0	50.0
217564556	104	highway	trunk	114.015537	22.5223622	114.0152961	22.5224547	50.0	50.0
127712196	107	highway	primary_link	113.9831515	22.9183684	113.9835229	22.9174821	50.0	50.0
231781960	112	highway	service	113.9255673	22.5309758	113.9255887	22.5310575	50.0	50.0
45664294	106	highway	primary	114.1258057	22.5494388	114.1258372	22.5479513	50.0	50.0
101316066	123	highway	unclassified	113.8642428	22.5121963	113.8640153	22.5121483	50.0	50.0
166899483	108	highway	secondary	114.0057509	22.4540626	114.0056232	22.4540104	50.0	50.0
101317548	109	highway	tertiary	114.2292962	22.5598852	114.2287348	22.5591961	50.0	50.0
107028493	119	highway	footway	114.1735601	22.4740336	114.1730901	22.4741309	50.0	50.0
166899686	112	highway	service	114.0061542	22.4605967	114.0061302	22.460614	50.0	50.0
166243879	112	highway	service	113.9603019	22.4480563	113.9603784	22.4480746	50.0	50.0
44394823	106	highway	primary	114.0506842	22.5512981	114.0447913	22.5507856	50.0	50.0
101317494	110	highway	residential	113.9180846	22.4890065	113.9193666	22.4889505	50.0	50.0
27082116	109	highway	tertiary	113.9195294	22.4897496	113.9193666	22.4889505	50.0	50.0
226528037	107	highway	primary_link	113.8901338	22.5587	113.8892776	22.5594952	50.0	50.0
165265281	109	highway	tertiary	113.8833897	22.578909	113.883516	22.5787068	50.0	50.0
228416678	118	highway	cycleway	114.0274687	22.446294	114.0281905	22.4481284	50.0	50.0
185460589	112	highway	service	114.1156612	22.5175616	114.1156364	22.5174577	50.0	50.0
193316153	110	highway	residential	114.1701345	22.4440136	114.1708741	22.4439555	50.0	50.0
59023790	112	highway	service	114.1707774	22.4439107	114.1708741	22.4439555	50.0	50.0
135269237	109	highway	tertiary	114.243338	22.4836977	114.2432832	22.4839009	50.0	50.0
227086286	119	highway	footway	114.0243346	22.4505259	114.024349	22.4505571	50.0	50.0
49119222	101	highway	motorway	113.670025	22.8063528	113.6868195	22.8078413	50.0	50.0
111583218	108	highway	secondary	114.1311221	22.4447219	114.1313546	22.4448775	50.0	50.0
44051754	119	highway	footway	114.173087	22.450825	114.1742076	22.4507383	50.0	50.0
222764671	108	highway	secondary	113.9870113	22.5950956	113.9878237	22.5949756	50.0	50.0
166500760	112	highway	service	114.000982	22.4683301	114.0008459	22.4683382	50.0	50.0
166500729	112	highway	service	114.0007562	22.4683703	114.0008459	22.4683382	50.0	50.0
41019081	104	highway	trunk	114.0678437	22.5587351	114.0678383	22.5589446	50.0	50.0
218215501	110	highway	residential	114.0602655	22.6567125	114.0604961	22.6566991	50.0	50.0
185460578	110	highway	residential	114.1080797	22.5121788	114.1079615	22.5119836	50.0	50.0
46882164	110	highway	residential	114.0441789	22.4730626	114.0447904	22.4741429	50.0	50.0
146667646	108	highway	secondary	114.1525199	22.5058671	114.152917	22.5061002	50.0	50.0
127285238	110	highway	residential	114.1527214	22.5061156	114.152917	22.5061002	50.0	50.0
229083164	110	highway	residential	114.0423784	22.5621047	114.042198	22.5626198	50.0	50.0
218215501	110	highway	residential	114.0595419	22.6567515	114.0598178	22.6567385	50.0	50.0
101317327	123	highway	unclassified	113.8570127	22.5559483	113.8568882	22.556367	50.0	50.0
203423400	108	highway	secondary	113.8559854	22.5561234	113.8568882	22.556367	50.0	50.0
200341621	107	highway	primary_link	114.1637082	22.6323037	114.162985	22.632775	50.0	50.0
121773948	110	highway	residential	114.098704	22.5134845	114.0985763	22.5130131	50.0	50.0
146667982	112	highway	service	114.1399074	22.499689	114.1399162	22.499829	50.0	50.0
185423449	110	highway	residential	114.1073112	22.5091729	114.1071256	22.5091634	50.0	50.0
101317571	110	highway	residential	113.909666	22.5270946	113.9099464	22.5270611	50.0	50.0
203270131	108	highway	secondary	113.9101455	22.5290444	113.9099464	22.5270611	50.0	50.0
71284488	101	highway	motorway	113.9235617	22.8965149	113.9203932	22.8989553	50.0	50.0
142220599	119	highway	footway	114.2354407	22.5175143	114.2240244	22.5241492	50.0	50.0
46898415	109	highway	tertiary	114.0562101	22.5142345	114.0566573	22.514462	50.0	50.0
203423400	108	highway	secondary	113.8577582	22.5566018	113.8585486	22.5568143	50.0	50.0
195552669	119	highway	footway	114.17228	22.46129	114.1722661	22.4604693	50.0	50.0
184766610	112	highway	service	114.1504306	22.4463465	114.1505403	22.4461131	50.0	50.0
166500934	119	highway	footway	113.9977364	22.4647686	113.9977498	22.4648072	50.0	50.0
182831522	124	highway	secondary_link	113.9481375	22.5188728	113.9478073	22.518751	50.0	50.0
51907153	104	highway	trunk	113.9085728	22.4940718	113.9096034	22.4954884	50.0	50.0
218953651	106	highway	primary	114.3858644	22.6152279	114.3848496	22.6156368	50.0	50.0
49685287	112	highway	service	114.1759341	22.4543173	114.1752696	22.4543832	50.0	50.0
49679018	109	highway	tertiary	114.1752319	22.4544821	114.1752696	22.4543832	50.0	50.0
101316128	110	highway	residential	113.8333147	22.5931892	113.8356554	22.5919085	50.0	50.0
202968112	106	highway	primary	113.8016348	22.6780995	113.8052891	22.6785148	50.0	50.0
182591451	109	highway	tertiary	113.6619558	22.8708928	113.6603949	22.8703543	50.0	50.0
101317781	123	highway	unclassified	113.9425165	22.5013558	113.9420062	22.5015231	50.0	50.0
167070603	112	highway	service	114.0028922	22.4538356	114.0030423	22.4539088	50.0	50.0
210729913	119	highway	footway	114.1378267	22.4972554	114.1382722	22.497566	50.0	50.0
166243849	112	highway	service	113.9982878	22.4475699	113.9982267	22.4468278	50.0	50.0
101316878	119	highway	footway	113.8546	22.5687596	113.8534536	22.5696948	50.0	50.0
218668094	102	highway	motorway_link	114.3558582	22.7459164	114.3570122	22.7456954	50.0	50.0
220071398	110	highway	residential	113.9287153	22.5360841	113.928397	22.5360902	50.0	50.0
218581551	105	highway	trunk_link	114.1258804	22.5443984	114.1258127	22.5442396	50.0	50.0
24555039	106	highway	primary	114.1045667	22.5404905	114.1046622	22.5405806	50.0	50.0
193926052	110	highway	residential	114.1047093	22.5404828	114.1046622	22.5405806	50.0	50.0
103630475	110	highway	residential	114.0659589	22.4415134	114.0654675	22.439983	50.0	50.0
40954707	105	highway	trunk_link	114.0247212	22.5311311	114.0253788	22.5306829	50.0	50.0
167492763	117	highway	path	114.0106212	22.441873	114.0111166	22.4421518	50.0	50.0
167492766	119	highway	footway	114.0111654	22.442176	114.0111166	22.4421518	50.0	50.0
40954712	106	highway	primary	114.024725	22.5346907	114.0243152	22.5362278	50.0	50.0
40970743	106	highway	primary	114.0435267	22.557452	114.0421166	22.5599777	50.0	50.0
202968108	106	highway	primary	113.8036991	22.6877391	113.8030617	22.6866403	50.0	50.0
123533882	119	highway	footway	114.2118873	22.5176895	114.211873	22.517615	50.0	50.0
185288996	112	highway	service	114.1742401	22.4602726	114.1743005	22.4602713	50.0	50.0
157803672	112	highway	service	114.0936799	22.5049022	114.0922886	22.5058173	50.0	50.0
96334315	108	highway	secondary	114.0095275	22.5478058	114.0081393	22.5486636	50.0	50.0
119460288	110	highway	residential	114.0084079	22.5489384	114.0081393	22.5486636	50.0	50.0
135479089	110	highway	residential	114.1571363	22.4534875	114.1571411	22.4535278	50.0	50.0
208128055	109	highway	tertiary	113.9315168	22.5504496	113.9312643	22.5493523	50.0	50.0
208128050	108	highway	secondary	113.9338843	22.5493802	113.9312643	22.5493523	50.0	50.0
51794935	104	highway	trunk	114.137464	22.6212656	114.1397101	22.622179	50.0	50.0
101317726	123	highway	unclassified	113.8780821	22.558129	113.8780337	22.5580807	50.0	50.0
168260840	109	highway	tertiary	114.0003545	22.6504699	114.0001557	22.6511771	50.0	50.0
229157564	108	highway	secondary	114.1282974	22.5303961	114.1275065	22.5297123	50.0	50.0
185405688	112	highway	service	114.1216913	22.4962702	114.1200725	22.4962534	50.0	50.0
107586327	110	highway	residential	113.8327505	22.7239251	113.8326066	22.7248248	50.0	50.0
107586332	110	highway	residential	113.8318128	22.725082	113.8326066	22.7248248	50.0	50.0
101317429	112	highway	service	113.8478903	22.5891109	113.8474205	22.5887383	50.0	50.0
200103388	119	highway	footway	113.9976517	22.4511329	113.9978737	22.4514044	50.0	50.0
146667525	110	highway	residential	114.1328584	22.5013621	114.1328749	22.5014348	50.0	50.0
171422745	106	highway	primary	114.2511937	22.575114	114.2513481	22.5751274	50.0	50.0
161558395	112	highway	service	113.9831158	22.4472247	113.9828788	22.4472938	50.0	50.0
107953065	112	highway	service	113.9810976	22.4476382	113.9828788	22.4472938	50.0	50.0
101317548	109	highway	tertiary	114.2345097	22.5639213	114.2344017	22.5639276	50.0	50.0
101316996	123	highway	unclassified	114.2344135	22.5646728	114.2344017	22.5639276	50.0	50.0
101315896	109	highway	tertiary	113.8850943	22.5544403	113.8842185	22.5536933	50.0	50.0
157735155	110	highway	residential	114.1731048	22.4574254	114.1734755	22.4572206	50.0	50.0
49685275	110	highway	residential	114.1734173	22.4566056	114.1734755	22.4572206	50.0	50.0
130657424	109	highway	tertiary	113.801242	22.7670709	113.8031001	22.7663117	50.0	50.0
166211935	104	highway	trunk	114.198344	22.7064371	114.1996987	22.7100428	50.0	50.0
231407864	110	highway	residential	113.9302668	22.5375167	113.9305672	22.537591	50.0	50.0
103624544	110	highway	residential	114.0695907	22.4423596	114.0686393	22.4425242	50.0	50.0
147463879	112	highway	service	114.1268715	22.5012711	114.1270703	22.5014433	50.0	50.0
166500744	112	highway	service	113.9970616	22.4637245	113.9971025	22.4639312	50.0	50.0
166500901	112	highway	service	113.9966096	22.4636951	113.9971025	22.4639312	50.0	50.0
51794983	109	highway	tertiary	114.1112707	22.6294682	114.1106507	22.6306369	50.0	50.0
24555951	102	highway	motorway_link	114.0463943	22.6818006	114.0508146	22.6824659	50.0	50.0
96607722	109	highway	tertiary	114.5247359	22.4805021	114.5239874	22.479163	50.0	50.0
227402154	110	highway	residential	114.0498252	22.6328538	114.0517705	22.6328592	50.0	50.0
66291750	108	highway	secondary	114.1162783	22.6966392	114.1153078	22.6925311	50.0	50.0
111575964	109	highway	tertiary	114.1797408	22.4525518	114.1811725	22.453377	50.0	50.0
222760556	123	highway	unclassified	114.0998374	22.6073682	114.100254	22.6075732	50.0	50.0
222759050	108	highway	secondary	114.099563	22.6057754	114.100254	22.6075732	50.0	50.0
193927262	119	highway	footway	114.1133218	22.5460924	114.1135026	22.5456568	50.0	50.0
103321039	109	highway	tertiary	113.6430806	22.9380833	113.6442522	22.9377704	50.0	50.0
103321031	110	highway	residential	113.6429532	22.9351508	113.6442522	22.9377704	50.0	50.0
34900293	110	highway	residential	114.0528816	22.5697447	114.0527144	22.5703352	50.0	50.0
96334315	108	highway	secondary	114.0139011	22.5381288	114.013747	22.5386333	50.0	50.0
231534938	119	highway	footway	114.0398238	22.5183996	114.0402422	22.5181915	50.0	50.0
25447691	108	highway	secondary	113.9215186	22.5300934	113.9219507	22.5299958	50.0	50.0
146667928	119	highway	footway	114.1438763	22.5002247	114.1439625	22.5001523	50.0	50.0
146668009	112	highway	service	114.1438521	22.5002199	114.1438801	22.5002957	50.0	50.0
219058189	108	highway	secondary	114.2165909	22.6973842	114.2170429	22.6970216	50.0	50.0
46098810	110	highway	residential	114.0396628	22.6285932	114.0391052	22.6286541	50.0	50.0
166998775	108	highway	secondary	114.0627113	22.5462016	114.0623745	22.545583	50.0	50.0
168838625	119	highway	footway	114.2069185	22.5319537	114.2074418	22.5315829	50.0	50.0
184268171	108	highway	secondary	114.0671859	22.6194137	114.0673545	22.6194163	50.0	50.0
218973656	119	highway	footway	114.2729905	22.7321384	114.2728766	22.7318316	50.0	50.0
135269274	119	highway	footway	114.2313668	22.4724653	114.2313798	22.4724481	50.0	50.0
49679129	112	highway	service	114.1720448	22.4605524	114.1720456	22.4604896	50.0	50.0
195552674	119	highway	footway	114.171141	22.4603312	114.1720456	22.4604896	50.0	50.0
27082889	104	highway	trunk	114.1139475	22.538486	114.1121482	22.5381108	50.0	50.0
157803684	109	highway	tertiary	114.0734829	22.5136667	114.0724601	22.5140633	50.0	50.0
146667982	112	highway	service	114.1393551	22.4994668	114.1399074	22.499689	50.0	50.0
101316050	110	highway	residential	113.9072086	22.5300329	113.9072024	22.5303012	50.0	50.0
107586304	109	highway	tertiary	113.7780731	22.7105526	113.7783902	22.7105326	50.0	50.0
168260831	110	highway	residential	113.9996867	22.6513775	114.0001557	22.6511771	50.0	50.0
114964879	104	highway	trunk	114.2390942	22.7121326	114.238537	22.7116381	50.0	50.0
166847038	109	highway	tertiary	114.2386271	22.7112843	114.238537	22.7116381	50.0	50.0
78389987	104	highway	trunk	113.9480869	22.4948784	113.9480249	22.4951363	50.0	50.0
157810968	108	highway	secondary	114.0326067	22.4448356	114.032403	22.4446241	50.0	50.0
166243628	112	highway	service	113.9914498	22.4497851	113.9912026	22.449896	50.0	50.0
134218037	105	highway	trunk_link	114.0137358	22.5643525	114.0138412	22.5635937	50.0	50.0
41018946	105	highway	trunk_link	114.066373	22.542598	114.0665475	22.5426009	50.0	50.0
107953065	112	highway	service	113.981022	22.4476822	113.9810976	22.4476382	50.0	50.0
166243928	112	highway	service	113.9815633	22.4474971	113.9810976	22.4476382	50.0	50.0
228827370	108	highway	secondary	114.1510638	22.5514381	114.1498934	22.550917	30.0	30.0
219503251	106	highway	primary	114.0842503	22.558366	114.0824765	22.5583404	50.0	50.0
231405338	107	highway	primary_link	113.9527193	22.5633537	113.9526783	22.5603174	50.0	50.0
42346324	119	highway	footway	114.3285614	22.460674	114.3283544	22.4612497	50.0	50.0
147463939	112	highway	service	114.115699	22.5161932	114.1163345	22.5160671	50.0	50.0
218931673	113	highway	track	114.4961313	22.6615928	114.4956462	22.6620802	50.0	50.0
221890918	108	highway	secondary	114.0506091	22.6224982	114.0492094	22.6220582	50.0	50.0
97522107	109	highway	tertiary	114.0537002	22.5223267	114.0537765	22.5228829	50.0	50.0
101315944	110	highway	residential	113.9078434	22.5346565	113.9078481	22.5344829	50.0	50.0
111583218	108	highway	secondary	114.1309051	22.444572	114.1311221	22.4447219	50.0	50.0
223059870	106	highway	primary	113.7881887	22.7345849	113.7881985	22.7346907	50.0	50.0
101317858	112	highway	service	113.8668941	22.4995207	113.8677693	22.4984591	50.0	50.0
45569111	104	highway	trunk	113.9949353	22.5563675	113.9955769	22.5561189	50.0	50.0
207709192	110	highway	residential	114.1533494	22.4631833	114.15359	22.4637076	25.0	25.0
49679118	110	highway	residential	114.1603131	22.4428049	114.1602718	22.442957	50.0	50.0
167070639	112	highway	service	114.0009698	22.4515372	114.0010135	22.4517637	50.0	50.0
167070721	112	highway	service	114.0011388	22.4518478	114.0010135	22.4517637	50.0	50.0
25447672	106	highway	primary	113.8428326	22.7368324	113.8428602	22.7373326	50.0	50.0
146471178	109	highway	tertiary	114.1707083	22.4534155	114.1707128	22.4519868	50.0	50.0
96327295	109	highway	tertiary	113.9757609	22.5636442	113.9758071	22.5637425	30.0	30.0
25588787	107	highway	primary_link	113.9767775	22.5631824	113.9758071	22.5637425	50.0	50.0
166899668	112	highway	service	114.0084652	22.4538201	114.0084687	22.4535692	50.0	50.0
151220208	108	highway	secondary	113.9279091	22.6003828	113.9274309	22.5992096	50.0	50.0
39635183	110	highway	residential	113.6646629	22.9422703	113.6660749	22.9449856	50.0	50.0
99360299	110	highway	residential	114.2333183	22.4717145	114.2332624	22.4711488	50.0	50.0
191365084	119	highway	footway	114.1610281	22.4429718	114.1610721	22.4428291	50.0	50.0
146471098	110	highway	residential	114.1610684	22.4427658	114.1610721	22.4428291	50.0	50.0
40977716	105	highway	trunk_link	114.0495627	22.5309611	114.0503252	22.5305011	50.0	50.0
220651123	112	highway	service	113.9313619	22.5517632	113.9313751	22.5517874	50.0	50.0
131279398	109	highway	tertiary	113.918651	22.9229658	113.9149342	22.9258144	50.0	50.0
127635972	109	highway	tertiary	113.9144995	22.9251201	113.9149342	22.9258144	50.0	50.0
166243741	119	highway	footway	113.9811103	22.4638556	113.9801879	22.4641737	50.0	50.0
161557688	110	highway	residential	113.9974108	22.4457877	113.9974948	22.4459907	50.0	50.0
115616651	106	highway	primary	114.3274342	22.682291	114.328971	22.6828321	50.0	50.0
40970743	106	highway	primary	114.0438717	22.556796	114.0438027	22.5569622	50.0	50.0
27164823	106	highway	primary	114.0442896	22.5572833	114.0438027	22.5569622	50.0	50.0
139952817	112	highway	service	114.1016338	22.4879944	114.0989343	22.4909685	50.0	50.0
200338348	101	highway	motorway	114.3159282	22.9660813	114.3174229	22.9653446	50.0	50.0
200338343	102	highway	motorway_link	114.3161577	22.9657698	114.3174229	22.9653446	50.0	50.0
229083179	110	highway	residential	114.0463695	22.5620521	114.0472615	22.5625957	50.0	50.0
188862483	110	highway	residential	113.9863893	22.9811036	113.9871415	22.981499	50.0	50.0
127548106	110	highway	residential	113.9841009	22.9837662	113.9871415	22.981499	50.0	50.0
222759050	108	highway	secondary	114.1012625	22.59907	114.1011874	22.5993325	50.0	50.0
101315917	123	highway	unclassified	114.6089667	22.7517438	114.6088264	22.7516915	50.0	50.0
31354887	109	highway	tertiary	114.1064739	22.5434478	114.1064307	22.543841	50.0	50.0
40971701	105	highway	trunk_link	114.0589896	22.531372	114.0616443	22.5314502	50.0	50.0
40998260	104	highway	trunk	114.0611207	22.5313075	114.0616443	22.5314502	50.0	50.0
50177986	114	highway	pedestrian	114.1281262	22.5051697	114.1284734	22.5048219	50.0	50.0
166243779	112	highway	service	113.9927281	22.4556436	113.9934668	22.4565397	50.0	50.0
210730915	109	highway	tertiary	114.1404897	22.5701256	114.1395996	22.570173	50.0	50.0
104977516	112	highway	service	113.9076985	22.4878398	113.9070572	22.4876407	50.0	50.0
105428784	112	highway	service	113.9070441	22.4874788	113.9070572	22.4876407	50.0	50.0
156190528	108	highway	secondary	114.1267903	22.7051771	114.1257971	22.7040209	50.0	50.0
101316694	109	highway	tertiary	113.8603545	22.5871928	113.8588283	22.5856185	50.0	50.0
146471199	109	highway	tertiary	114.1659062	22.4471196	114.1658449	22.4469787	50.0	50.0
120521492	109	highway	tertiary	114.1660993	22.4468657	114.1658449	22.4469787	50.0	50.0
200338345	101	highway	motorway	114.3067096	22.9706458	114.3102521	22.9689113	50.0	50.0
218897943	106	highway	primary	114.5078644	22.7651817	114.5088145	22.7645209	50.0	50.0
203270129	109	highway	tertiary	113.9180844	22.5386608	113.919581	22.5387358	50.0	50.0
187408909	106	highway	primary	113.9193838	22.5402353	113.919581	22.5387358	50.0	50.0
223878117	119	highway	footway	114.1446251	22.5551716	114.1446769	22.5556987	50.0	50.0
223878120	119	highway	footway	114.1443335	22.5557136	114.1446769	22.5556987	50.0	50.0
101316622	113	highway	track	113.9016023	22.5223766	113.9016368	22.522698	50.0	50.0
227499864	108	highway	secondary	114.0602118	22.6138212	114.0626672	22.6149223	50.0	50.0
166500893	119	highway	footway	113.9982792	22.4644546	113.9984055	22.4644178	50.0	50.0
135328012	108	highway	secondary	114.0296707	22.4443982	114.0294389	22.4444007	50.0	50.0
95790435	109	highway	tertiary	114.0294756	22.4444514	114.0294389	22.4444007	50.0	50.0
25507189	104	highway	trunk	113.8275322	22.6984435	113.8273805	22.7009434	50.0	50.0
40954708	107	highway	primary_link	114.0249463	22.5312333	114.0290181	22.5281467	50.0	50.0
107586327	110	highway	residential	113.829954	22.7257023	113.8298579	22.7257043	50.0	50.0
227568544	110	highway	residential	114.070858	22.6529472	114.0714683	22.6521546	50.0	50.0
135240255	117	highway	path	114.3133861	22.6197554	114.3078833	22.615734	50.0	50.0
135965481	117	highway	path	114.3076157	22.6155371	114.3078833	22.615734	50.0	50.0
231782232	112	highway	service	113.9301592	22.5366615	113.9301669	22.5366917	50.0	50.0
166500869	112	highway	service	113.9985136	22.4650245	113.9990794	22.4652685	50.0	50.0
40984309	110	highway	residential	114.0382533	22.5404268	114.038219	22.5400622	50.0	50.0
40984329	110	highway	residential	114.0390109	22.5402387	114.038219	22.5400622	50.0	50.0
135960983	110	highway	residential	114.0769429	22.5062505	114.0770926	22.5064482	50.0	50.0
146668000	112	highway	service	114.1420103	22.4841004	114.1419737	22.4840781	50.0	50.0
43917038	110	highway	residential	114.1661453	22.4499512	114.1658655	22.4500187	50.0	50.0
147463761	108	highway	secondary	114.1386594	22.5032103	114.1400225	22.5024891	50.0	50.0
190185212	119	highway	footway	114.2773768	22.7444089	114.2780098	22.7443743	50.0	50.0
40933471	102	highway	motorway_link	114.0147013	22.5326013	114.0143408	22.5337033	50.0	50.0
41789498	110	highway	residential	114.1482483	22.4967318	114.1476109	22.4967809	50.0	50.0
51907209	123	highway	unclassified	113.993381	22.620079	113.990437	22.6189205	50.0	50.0
111583155	110	highway	residential	114.1421707	22.4587984	114.1422745	22.4581014	50.0	50.0
46829132	105	highway	trunk_link	114.1573286	22.5621314	114.1571784	22.5610278	50.0	50.0
46829129	105	highway	trunk_link	114.1585533	22.5618361	114.1571784	22.5610278	50.0	50.0
223111278	110	highway	residential	114.2143661	22.6096928	114.2154425	22.6120864	50.0	50.0
27164823	106	highway	primary	114.042622	22.5566529	114.0419802	22.5565064	50.0	50.0
146471211	110	highway	residential	114.163796	22.4561496	114.1638861	22.4560748	50.0	50.0
120016120	109	highway	tertiary	113.9809901	22.9556674	113.9807173	22.9545712	50.0	50.0
120012961	109	highway	tertiary	113.980962	22.954279	113.9807173	22.9545712	50.0	50.0
220653222	109	highway	tertiary	113.9293137	22.5440687	113.9294881	22.5440704	50.0	50.0
188067707	108	highway	secondary	113.9935127	22.8783933	113.9925799	22.8763931	50.0	50.0
114964879	104	highway	trunk	114.1550342	22.6266106	114.1535691	22.6249651	50.0	50.0
31354939	109	highway	tertiary	114.1040987	22.5556672	114.1025674	22.5556637	50.0	50.0
31354928	110	highway	residential	114.1014517	22.5585038	114.1025674	22.5556637	50.0	50.0
150354582	123	highway	unclassified	113.9017661	22.9435149	113.9043292	22.9450352	50.0	50.0
66291750	108	highway	secondary	114.1157679	22.6891587	114.115777	22.6890915	50.0	50.0
148628471	101	highway	motorway	113.8472379	22.8660973	113.8512176	22.8630547	50.0	50.0
208124054	123	highway	unclassified	113.9888892	22.5366138	113.9889056	22.5364154	50.0	50.0
222955050	110	highway	residential	114.0954127	22.6138078	114.095638	22.613538	50.0	50.0
103318721	106	highway	primary	113.6496801	22.9565759	113.6469883	22.9553151	50.0	50.0
207007094	119	highway	footway	114.2553181	22.4554797	114.255318	22.4554528	50.0	50.0
172281000	109	highway	tertiary	114.2331278	22.4729054	114.2331601	22.4729165	50.0	50.0
46828562	110	highway	residential	114.1015909	22.6047053	114.1017891	22.6042857	50.0	50.0
40422222	102	highway	motorway_link	113.9250795	22.5668167	113.9252078	22.566699	50.0	50.0
52220032	106	highway	primary	114.0536274	22.6480798	114.0538565	22.6467412	50.0	50.0
221900173	109	highway	tertiary	114.0488793	22.6018356	114.0490402	22.6018368	50.0	50.0
147463837	112	highway	service	114.1261052	22.5002485	114.1255544	22.5004644	50.0	50.0
46828592	109	highway	tertiary	114.110433	22.6021847	114.1090146	22.6019419	50.0	50.0
147531773	110	highway	residential	114.0360969	22.4458496	114.0361611	22.4463011	50.0	50.0
147531771	108	highway	secondary	114.0359495	22.4464758	114.0361611	22.4463011	50.0	50.0
101316931	110	highway	residential	113.9096422	22.5297437	113.909668	22.5302109	50.0	50.0
101315978	110	highway	residential	113.9084476	22.5303583	113.909668	22.5302109	50.0	50.0
25508323	106	highway	primary	114.0445229	22.52575	114.0449275	22.5266405	50.0	50.0
83923696	107	highway	primary_link	113.9496055	22.9410718	113.9485481	22.9431718	50.0	50.0
168838507	108	highway	secondary	114.2011151	22.5308064	114.2012733	22.5308417	50.0	50.0
185514438	112	highway	service	114.2022254	22.5319345	114.2012733	22.5308417	50.0	50.0
200306864	119	highway	footway	114.0016583	22.4478706	114.0018567	22.4478112	50.0	50.0
146471003	110	highway	residential	114.1642966	22.4532667	114.1640767	22.4528362	50.0	50.0
107497713	112	highway	service	114.1754462	22.5207045	114.1761374	22.5201715	50.0	50.0
231052166	119	highway	footway	114.0315993	22.4457884	114.031493	22.4457763	50.0	50.0
166251806	119	highway	footway	114.0019041	22.4612002	114.0020901	22.4610429	50.0	50.0
166899482	108	highway	secondary	114.0020737	22.4608838	114.0020901	22.4610429	50.0	50.0
96947863	110	highway	residential	114.0926319	22.5556896	114.0947194	22.5556267	50.0	50.0
96946653	110	highway	residential	114.0947482	22.5549906	114.0947194	22.5556267	50.0	50.0
166899520	112	highway	service	113.99485	22.4606635	113.9948524	22.4605375	50.0	50.0
135328138	110	highway	residential	114.0280152	22.4445751	114.0280273	22.4450514	50.0	50.0
135328107	110	highway	residential	114.0277179	22.4450623	114.0280273	22.4450514	50.0	50.0
135328105	110	highway	residential	114.0284004	22.4450504	114.0280273	22.4450514	50.0	50.0
25465180	107	highway	primary_link	113.8943764	22.5939131	113.8929476	22.5937823	50.0	50.0
146471883	119	highway	footway	114.1718312	22.451262	114.1714341	22.4512717	50.0	50.0
227402152	110	highway	residential	114.0542902	22.6333936	114.0542811	22.6341308	50.0	50.0
227569840	110	highway	residential	114.0539835	22.6341294	114.0542811	22.6341308	50.0	50.0
206786594	110	highway	residential	114.0534246	22.4757362	114.054606	22.4767464	50.0	50.0
227402156	123	highway	unclassified	114.0297367	22.638006	114.0279106	22.6379612	50.0	50.0
45586095	107	highway	primary_link	114.1155327	22.5787941	114.1151801	22.5767763	50.0	50.0
219363150	119	highway	footway	114.1973445	22.6463431	114.1974944	22.6464602	50.0	50.0
219048332	104	highway	trunk	114.2441632	22.7409043	114.253827	22.7476036	50.0	50.0
49172330	110	highway	residential	114.1538044	22.4818677	114.1538469	22.4814852	50.0	50.0
222006313	107	highway	primary_link	114.0249524	22.6386765	114.0248631	22.6384582	50.0	50.0
220970967	110	highway	residential	114.2080476	22.6878279	114.2079806	22.6877668	50.0	50.0
147531770	107	highway	primary_link	114.036435	22.4443405	114.036075	22.4444883	50.0	50.0
207602422	118	highway	cycleway	114.1456144	22.4862149	114.1455136	22.4859664	50.0	50.0
223138085	119	highway	footway	114.0893237	22.4811387	114.0899733	22.4805553	50.0	50.0
101316690	119	highway	footway	113.9088123	22.5414604	113.9079766	22.5418192	50.0	50.0
101316226	110	highway	residential	113.9075074	22.5409359	113.9079766	22.5418192	50.0	50.0
101317879	110	highway	residential	114.2279466	22.5573391	114.2283936	22.5568785	50.0	50.0
52220023	109	highway	tertiary	114.0591061	22.6538452	114.0577907	22.6540365	50.0	50.0
167070727	112	highway	service	114.0025439	22.4508686	114.0026047	22.4508959	50.0	50.0
96366452	112	highway	service	114.1098492	22.5109067	114.1095665	22.510975	50.0	50.0
40933466	102	highway	motorway_link	114.012783	22.5365325	114.0112056	22.5385794	50.0	50.0
218897943	106	highway	primary	114.5297361	22.7601472	114.5303954	22.7597812	50.0	50.0
218897945	112	highway	service	114.5305238	22.7599588	114.5303954	22.7597812	50.0	50.0
115731839	108	highway	secondary	114.5287469	22.7266765	114.5290637	22.7277137	50.0	50.0
166500874	112	highway	service	114.000995	22.4702765	114.0009914	22.4703904	50.0	50.0
168322118	112	highway	service	113.9886391	22.4713461	113.9884528	22.4710327	50.0	50.0
107028488	119	highway	footway	114.1783793	22.4741764	114.1790039	22.4678027	50.0	50.0
135269277	112	highway	service	114.2319551	22.4744309	114.2327117	22.4741318	50.0	50.0
217509777	108	highway	secondary	114.233468	22.7320702	114.2332853	22.732078	50.0	50.0
101316430	110	highway	residential	114.2222729	22.5559354	114.2232727	22.5557068	50.0	50.0
119100852	110	highway	residential	114.2231889	22.5553283	114.2232727	22.5557068	50.0	50.0
113197548	112	highway	service	114.0318043	22.4868298	114.0317775	22.4869785	50.0	50.0
167070759	119	highway	footway	114.0009885	22.4532333	114.0010241	22.4532638	50.0	50.0
146471827	112	highway	service	114.1699966	22.4479774	114.1697058	22.447411	50.0	50.0
173488620	118	highway	cycleway	114.0546441	22.5514809	114.0541933	22.5514746	50.0	50.0
223531872	108	highway	secondary	114.0995657	22.5411464	114.0970398	22.5411243	50.0	50.0
60807118	109	highway	tertiary	114.1577056	22.6735439	114.1581863	22.6738257	50.0	50.0
200341620	107	highway	primary_link	114.1629506	22.6327074	114.1634659	22.6323206	50.0	50.0
184099078	107	highway	primary_link	114.1600695	22.6320101	114.1634659	22.6323206	50.0	50.0
99856732	110	highway	residential	114.0553891	22.4586227	114.0564204	22.457962	50.0	50.0
183920363	123	highway	unclassified	113.9607581	22.5856448	113.9604376	22.5855689	50.0	50.0
155419913	109	highway	tertiary	113.9604815	22.5854017	113.9604376	22.5855689	50.0	50.0
120009747	123	highway	unclassified	113.984434	22.9820732	113.9848479	22.9821859	50.0	50.0
167070617	119	highway	footway	113.9995814	22.4557826	113.9996396	22.4556787	50.0	50.0
167070607	119	highway	footway	113.9996053	22.4556614	113.9996396	22.4556787	50.0	50.0
138665749	112	highway	service	114.2204073	22.546056	114.221702	22.5477068	50.0	50.0
138665745	112	highway	service	114.2203674	22.5461601	114.221702	22.5477068	50.0	50.0
138665746	112	highway	service	114.2203674	22.5461601	114.221702	22.5477068	50.0	50.0
138665747	112	highway	service	114.2203816	22.5461229	114.221702	22.5477068	50.0	50.0
138665748	112	highway	service	114.2203958	22.5460859	114.221702	22.5477068	50.0	50.0
231782438	112	highway	service	113.9286223	22.5357003	113.9289957	22.5356927	50.0	50.0
219169685	119	highway	footway	114.2043399	22.6518879	114.2041459	22.6517195	50.0	50.0
219169687	119	highway	footway	114.204668	22.6512132	114.2041459	22.6517195	50.0	50.0
202771898	106	highway	primary	114.6897309	22.9585458	114.6882263	22.9581018	50.0	50.0
203275462	123	highway	unclassified	113.9432085	22.5886665	113.9397221	22.5891118	50.0	50.0
228121858	110	highway	residential	114.0713711	22.5446433	114.0711992	22.5449753	50.0	50.0
169791760	110	highway	residential	114.2136846	22.4569732	114.2138507	22.4569413	50.0	50.0
101317218	119	highway	footway	114.401335	22.6224102	114.4011378	22.6225652	50.0	50.0
171486719	102	highway	motorway_link	113.8824021	22.8171016	113.8832317	22.820254	50.0	50.0
51907166	123	highway	unclassified	113.993381	22.620079	113.997773	22.6213106	50.0	50.0
101317368	109	highway	tertiary	113.8860323	22.497649	113.8865524	22.4980706	50.0	50.0
103464968	108	highway	secondary	114.4326573	22.6083168	114.4306448	22.6105362	50.0	50.0
103464961	124	highway	secondary_link	114.4308406	22.6100128	114.4306448	22.6105362	50.0	50.0
120000300	109	highway	tertiary	114.0054738	22.9843276	114.0107479	22.9793655	50.0	50.0
44394821	108	highway	secondary	114.0839789	22.5516107	114.084064	22.551608	50.0	50.0
25531349	108	highway	secondary	114.0840642	22.5511545	114.084064	22.551608	40.0	40.0
150918422	123	highway	unclassified	114.0278293	22.9826095	114.0287851	22.9796364	50.0	50.0
220391881	112	highway	service	113.8905343	22.4682722	113.8904059	22.4683119	50.0	50.0
220393436	108	highway	secondary	113.892555	22.469039	113.8904059	22.4683119	50.0	50.0
228121845	110	highway	residential	114.0707788	22.5457178	114.0708403	22.5456928	50.0	50.0
223073069	123	highway	unclassified	114.1332197	22.598285	114.1345017	22.5986454	50.0	50.0
223073073	109	highway	tertiary	114.1305481	22.5947131	114.1345017	22.5986454	50.0	50.0
227501791	119	highway	footway	114.0640066	22.6351838	114.0640764	22.6350105	50.0	50.0
166500802	112	highway	service	114.0014048	22.4687651	114.0015323	22.4686687	50.0	50.0
166500914	112	highway	service	114.001216	22.4683889	114.0015323	22.4686687	50.0	50.0
212724395	112	highway	service	114.1537136	22.4638081	114.1537452	22.463772	50.0	50.0
227699545	109	highway	tertiary	113.9881696	22.5254983	113.9882376	22.5250708	50.0	50.0
96939452	123	highway	unclassified	114.0779329	22.5559083	114.0778927	22.5581756	50.0	50.0
107497739	112	highway	service	114.1525553	22.5458376	114.1529943	22.5457863	50.0	50.0
46110141	102	highway	motorway_link	114.1519778	22.6448295	114.1496106	22.6434897	50.0	50.0
101316152	123	highway	unclassified	114.6218316	22.7624219	114.6215119	22.7631173	50.0	50.0
101316670	123	highway	unclassified	114.6223789	22.7634694	114.6215119	22.7631173	50.0	50.0
96328158	105	highway	trunk_link	113.983088	22.5587235	113.9790155	22.5578428	50.0	50.0
66467119	107	highway	primary_link	114.0007462	22.4463212	113.9998778	22.4463603	50.0	50.0
182832519	104	highway	trunk	113.9498536	22.5431524	113.9509912	22.5431868	50.0	50.0
101316804	119	highway	footway	113.8529806	22.5664258	113.8527699	22.5662009	50.0	50.0
101315856	119	highway	footway	113.8531617	22.5660175	113.8527699	22.5662009	50.0	50.0
51907154	109	highway	tertiary	113.9243717	22.5026879	113.9244264	22.5023989	50.0	50.0
223342060	109	highway	tertiary	114.11719	22.6051183	114.1173264	22.6050107	50.0	50.0
94375020	112	highway	service	114.2116144	22.5111066	114.2123251	22.5107876	50.0	50.0
169037560	119	highway	footway	114.1398904	22.4935813	114.1396667	22.4934189	50.0	50.0
156614832	106	highway	primary	114.0825827	22.8797025	114.0828133	22.8784791	50.0	50.0
207007096	119	highway	footway	114.2477338	22.4549908	114.2467868	22.4540181	50.0	50.0
219377523	102	highway	motorway_link	114.1542839	22.6259694	114.1547678	22.6265031	50.0	50.0
219377527	102	highway	motorway_link	114.1543434	22.6259391	114.1547678	22.6265031	50.0	50.0
208129567	110	highway	residential	113.9206956	22.5476674	113.9206908	22.5477989	50.0	50.0
96328281	110	highway	residential	113.9622385	22.5341271	113.9623036	22.5341262	50.0	50.0
228524072	110	highway	residential	114.022833	22.6429317	114.0238977	22.6426557	50.0	50.0
229146477	112	highway	service	114.0656973	22.5643899	114.0655141	22.5662926	50.0	50.0
189532767	112	highway	service	114.1631775	22.501122	114.1620731	22.5002343	50.0	50.0
135328191	110	highway	residential	114.0302298	22.4466724	114.0302069	22.4469831	50.0	50.0
157811029	106	highway	primary	114.0312875	22.4461382	114.0302069	22.4469831	50.0	50.0
51794957	110	highway	residential	114.1383488	22.6170591	114.1383488	22.6170591	50.0	50.0
95038536	119	highway	footway	114.2961584	22.5021909	114.2956551	22.5019163	50.0	50.0
146471985	112	highway	service	114.1699842	22.4489378	114.1697774	22.4486718	50.0	50.0
127545890	110	highway	residential	113.9894392	22.9715862	113.9866503	22.9746027	50.0	50.0
135961000	108	highway	secondary	114.0718817	22.5201493	114.0707306	22.51914	50.0	50.0
135960956	108	highway	secondary	114.0718816	22.5193288	114.0707306	22.51914	50.0	50.0
46830529	108	highway	secondary	114.0081126	22.6478445	114.0083946	22.6479931	50.0	50.0
101316205	108	highway	secondary	113.8765291	22.5587225	113.8758913	22.5581734	50.0	50.0
44419698	105	highway	trunk_link	114.0458327	22.5645206	114.0489479	22.5645689	50.0	50.0
160220795	108	highway	secondary	113.9801259	22.5504037	113.9809851	22.5514601	50.0	50.0
223879772	201	cycleway	lane	114.0250557	22.5393046	114.0249162	22.5401221	50.0	50.0
166500762	112	highway	service	113.9967429	22.462839	113.9967692	22.4628004	50.0	50.0
66291607	110	highway	residential	114.1343073	22.6832802	114.1352197	22.6842168	50.0	50.0
25423077	104	highway	trunk	114.0164773	22.5313669	114.0141033	22.5308073	50.0	50.0
204648692	110	highway	residential	114.0589044	22.47146	114.0593848	22.4700959	50.0	50.0
206786588	109	highway	tertiary	114.0468119	22.4815926	114.0473026	22.4813758	50.0	50.0
223061124	106	highway	primary	113.8008451	22.6782016	113.8007	22.6782	50.0	50.0
138383357	117	highway	path	114.3866183	22.6792611	114.3884226	22.6824876	50.0	50.0
97522107	109	highway	tertiary	114.0537292	22.5256795	114.0537328	22.5257884	50.0	50.0
174193101	124	highway	secondary_link	114.1147574	22.5347357	114.114663	22.5344686	50.0	50.0
101316473	117	highway	path	113.9038133	22.5179236	113.9039866	22.5186035	50.0	50.0
101316444	117	highway	path	113.9037241	22.5186779	113.9039866	22.5186035	50.0	50.0
101317045	117	highway	path	113.9043912	22.5178863	113.9039866	22.5186035	50.0	50.0
96938398	110	highway	residential	114.0841957	22.5550585	114.0847705	22.5557692	50.0	50.0
96938591	110	highway	residential	114.0833895	22.5561541	114.0847705	22.5557692	50.0	50.0
167070740	112	highway	service	114.0022767	22.4529549	114.0023541	22.4532047	50.0	50.0
146668010	112	highway	service	114.1415798	22.4917448	114.1416144	22.4916655	50.0	50.0
25447675	123	highway	unclassified	113.8163538	22.7451718	113.8162485	22.7451766	50.0	50.0
221892577	102	highway	motorway_link	114.023189	22.5932779	114.0234603	22.5947301	50.0	50.0
168321197	119	highway	footway	113.99319	22.4684853	113.9931684	22.469326	50.0	50.0
200338337	101	highway	motorway	114.3030201	22.97249	114.3034675	22.972266	50.0	50.0
223061123	108	highway	secondary	113.8143678	22.6772779	113.8155164	22.6757235	50.0	50.0
117344909	113	highway	track	114.3496041	22.6392015	114.3491884	22.6399119	50.0	50.0
166500907	112	highway	service	114.0009914	22.4703904	114.001117	22.4703769	50.0	50.0
166500705	108	highway	secondary	114.000995	22.4702765	114.001117	22.4703769	50.0	50.0
46098781	109	highway	tertiary	114.0308965	22.6241914	114.0315844	22.6243748	50.0	50.0
101317869	109	highway	tertiary	113.8755085	22.5170061	113.8757164	22.5171156	50.0	50.0
183920369	123	highway	unclassified	113.9609365	22.5897014	113.9615143	22.5896901	50.0	50.0
228524077	110	highway	residential	114.0240345	22.6447936	114.0239165	22.6448927	50.0	50.0
221011370	104	highway	trunk	113.8707387	22.5680319	113.8704818	22.5682396	50.0	50.0
25507189	104	highway	trunk	113.8273805	22.7009434	113.8283872	22.7070219	50.0	50.0
200306876	119	highway	footway	114.0019698	22.4481492	114.0018567	22.4478112	50.0	50.0
168321197	119	highway	footway	113.9924957	22.468128	113.99319	22.4684853	50.0	50.0
168321219	119	highway	footway	113.9928564	22.4686324	113.99319	22.4684853	50.0	50.0
227137969	110	highway	residential	114.0349432	22.6163449	114.0350073	22.6162786	50.0	50.0
148628498	102	highway	motorway_link	113.9876987	22.9206467	113.9864967	22.919097	50.0	50.0
74017041	109	highway	tertiary	114.0723515	22.5254206	114.0724029	22.5254046	50.0	50.0
148628458	102	highway	motorway_link	113.8568039	22.8609283	113.852488	22.862363	50.0	50.0
103318735	106	highway	primary	113.7087978	22.9908314	113.7065381	22.9877123	50.0	50.0
107953066	112	highway	service	113.994538	22.4533329	113.9936801	22.4533017	50.0	50.0
72241793	108	highway	secondary	114.0484862	22.571277	114.0464038	22.5714672	50.0	50.0
49679113	101	highway	motorway	114.1657618	22.4393098	114.1697605	22.4416639	100.0	100.0
31542519	109	highway	tertiary	114.0375835	22.5235721	114.0389174	22.5244353	50.0	50.0
171422742	106	highway	primary	114.2498676	22.5739089	114.252069	22.5761124	50.0	50.0
83923696	107	highway	primary_link	113.9481212	22.9440735	113.9473184	22.945778	50.0	50.0
101316091	110	highway	residential	113.8865028	22.4938001	113.8863915	22.4940059	50.0	50.0
208124054	123	highway	unclassified	113.9888603	22.5369641	113.9888892	22.5366138	50.0	50.0
146667763	109	highway	tertiary	114.140227	22.4880883	114.140409	22.488143	50.0	50.0
101316670	123	highway	unclassified	114.6251731	22.7639854	114.6223789	22.7634694	50.0	50.0
139531089	119	highway	footway	114.1635522	22.4937277	114.1632943	22.4934245	50.0	50.0
101316838	112	highway	service	113.8913111	22.5156339	113.8914061	22.5157284	50.0	50.0
101316639	123	highway	unclassified	113.889413	22.5174858	113.8914061	22.5157284	50.0	50.0
25482235	106	highway	primary	113.8556827	22.5865622	113.856739	22.5859003	50.0	50.0
44426592	108	highway	secondary	114.1117766	22.5610568	114.1143883	22.5769623	50.0	50.0
200342433	102	highway	motorway_link	114.1255417	22.6390389	114.126048	22.6389345	50.0	50.0
157805000	110	highway	residential	114.0572398	22.4859556	114.0560867	22.4863579	50.0	50.0
96334031	104	highway	trunk	114.0288506	22.540507	114.0287393	22.5404877	50.0	50.0
219364324	123	highway	unclassified	114.1981215	22.6438064	114.1981398	22.6437032	50.0	50.0
46111744	110	highway	residential	114.1970659	22.6423796	114.1981398	22.6437032	50.0	50.0
139531089	119	highway	footway	114.1623061	22.4920292	114.1619738	22.4917597	50.0	50.0
69347868	109	highway	tertiary	113.9231791	22.528742	113.9231414	22.5283727	50.0	50.0
187936439	117	highway	path	114.3288262	22.5081417	114.3275187	22.5069985	50.0	50.0
174581055	102	highway	motorway_link	113.8459606	22.7383865	113.8478951	22.738977	50.0	50.0
25447672	106	highway	primary	113.8474349	22.7392589	113.8478951	22.738977	50.0	50.0
184612721	119	highway	footway	114.182793	22.4894043	114.1838175	22.4888617	50.0	50.0
219053778	119	highway	footway	114.2387186	22.7126422	114.2392559	22.7121959	50.0	50.0
168321182	123	highway	unclassified	114.0012625	22.4869076	114.0027781	22.4865705	50.0	50.0
95808662	112	highway	service	114.1375304	22.4736789	114.1381176	22.4733561	50.0	50.0
95808661	112	highway	service	114.136812	22.4708573	114.1381176	22.4733561	50.0	50.0
156896782	119	highway	footway	114.3607421	22.4711759	114.361064	22.4710123	50.0	50.0
101316443	119	highway	footway	113.8401794	22.5947483	113.8414428	22.5928915	50.0	50.0
45568940	107	highway	primary_link	114.087357	22.565247	114.0861992	22.5651368	50.0	50.0
44379120	106	highway	primary	114.0854974	22.5642008	114.0861992	22.5651368	50.0	50.0
46882128	110	highway	residential	114.0445915	22.480167	114.0472707	22.4805032	50.0	50.0
157804963	110	highway	residential	114.0475806	22.4807097	114.0472707	22.4805032	50.0	50.0
166824496	108	highway	secondary	114.2474985	22.7261213	114.2474871	22.7252374	50.0	50.0
125571540	109	highway	tertiary	114.118985	22.5424894	114.1178336	22.5416038	50.0	50.0
101316108	106	highway	primary	113.8327291	22.5899594	113.8335497	22.5880607	50.0	50.0
166824568	119	highway	footway	114.0083236	22.4649943	114.0090329	22.4656132	50.0	50.0
138668585	119	highway	footway	114.2484329	22.5323341	114.244026	22.5248954	50.0	50.0
46828104	106	highway	primary	114.0748117	22.6294339	114.081668	22.6281566	50.0	50.0
231542493	105	highway	trunk_link	113.9615718	22.5223596	113.9639755	22.5226634	50.0	50.0
46828100	110	highway	residential	114.067226	22.6280256	114.0665036	22.6278602	50.0	50.0
166899553	119	highway	footway	113.9967411	22.4614694	113.9966432	22.4614676	50.0	50.0
142683789	109	highway	tertiary	114.3092622	22.6023085	114.3092092	22.601631	50.0	50.0
27082148	106	highway	primary	114.322218	22.604551	114.3092092	22.601631	50.0	50.0
166500940	112	highway	service	113.9977375	22.4638129	113.9978593	22.463714	50.0	50.0
49679084	101	highway	motorway	114.1775096	22.4445031	114.1771137	22.4450895	50.0	50.0
228227574	119	highway	footway	114.0483025	22.5655894	114.0480906	22.5655919	50.0	50.0
135913051	109	highway	tertiary	114.029579	22.5306077	114.0280594	22.5374547	50.0	50.0
204648694	112	highway	service	114.0690275	22.4703714	114.0697823	22.4693298	50.0	50.0
204648691	110	highway	residential	114.0704227	22.4688685	114.0697823	22.4693298	50.0	50.0
201152975	119	highway	footway	114.0078758	22.4521576	114.0079919	22.4521965	50.0	50.0
40954707	105	highway	trunk_link	114.0244466	22.5312183	114.0247212	22.5311311	50.0	50.0
223138119	119	highway	footway	114.1268142	22.4645127	114.1269402	22.4645472	50.0	50.0
51190891	110	highway	residential	114.0081857	22.5383753	114.008217	22.5382123	50.0	50.0
46828102	110	highway	residential	114.0666271	22.6295432	114.0665091	22.6286123	50.0	50.0
218215501	110	highway	residential	114.0604961	22.6566991	114.0607446	22.6566847	50.0	50.0
231693964	119	highway	footway	113.9391124	22.542475	113.9393993	22.5424862	50.0	50.0
46614152	109	highway	tertiary	114.0355599	22.6547054	114.0356749	22.6546117	50.0	50.0
228238325	106	highway	primary	114.0348258	22.6521933	114.0356749	22.6546117	50.0	50.0
127547429	110	highway	residential	113.9879595	22.9833736	113.9884603	22.9835429	50.0	50.0
127547417	110	highway	residential	113.9878045	22.9850658	113.9884603	22.9835429	50.0	50.0
227137972	123	highway	unclassified	114.0247765	22.6339026	114.0232479	22.6335747	50.0	50.0
185946178	123	highway	unclassified	114.2712277	22.5746335	114.2693974	22.5731367	50.0	50.0
217564556	104	highway	trunk	114.0031826	22.5278497	114.001162	22.5281627	50.0	50.0
44377305	106	highway	primary	114.0760881	22.5455745	114.076116	22.5443431	40.0	40.0
34360580	118	highway	cycleway	114.075441	22.5443827	114.076116	22.5443431	50.0	50.0
193703722	110	highway	residential	114.0672262	22.5537893	114.0672287	22.5540841	20.0	20.0
166500869	112	highway	service	113.9976653	22.4634358	113.9977018	22.4636478	50.0	50.0
166500940	112	highway	service	113.9978593	22.463714	113.9977018	22.4636478	50.0	50.0
46882154	110	highway	residential	114.0431766	22.475007	114.0426639	22.4744514	50.0	50.0
103199086	101	highway	motorway	114.3593953	22.615884	114.3570351	22.6148977	50.0	50.0
206786610	110	highway	residential	114.0487252	22.4695029	114.0484113	22.4696991	50.0	50.0
25482235	106	highway	primary	113.8544246	22.5874535	113.8555588	22.5866398	50.0	50.0
220890174	117	highway	path	114.0273857	22.4520348	114.0275605	22.4522166	50.0	50.0
146667817	112	highway	service	114.1569862	22.4775523	114.1571251	22.4777232	50.0	50.0
31311507	108	highway	secondary	114.1258126	22.5528797	114.125673	22.5527886	50.0	50.0
45664294	106	highway	primary	114.1248896	22.5537203	114.125673	22.5527886	50.0	50.0
227502780	110	highway	residential	114.0647715	22.639865	114.0640211	22.6397004	50.0	50.0
182591451	109	highway	tertiary	113.6635113	22.8714057	113.6619558	22.8708928	50.0	50.0
44377305	106	highway	primary	114.0759742	22.5514861	114.0759997	22.549123	40.0	40.0
101316360	123	highway	unclassified	114.5983783	22.7614669	114.6012861	22.7626341	50.0	50.0
101317268	123	highway	unclassified	114.6017469	22.7616214	114.6012861	22.7626341	50.0	50.0
49181817	112	highway	service	114.1585684	22.4503999	114.1582682	22.4506117	50.0	50.0
146471146	108	highway	secondary	114.1674133	22.451032	114.1673909	22.4508615	50.0	50.0
171422761	102	highway	motorway_link	114.2546713	22.5784188	114.2524639	22.5772177	50.0	50.0
171422751	104	highway	trunk	114.2476758	22.5715145	114.2476112	22.5714107	50.0	50.0
166998861	109	highway	tertiary	114.0589882	22.5200037	114.0590416	22.5199146	50.0	50.0
220799856	106	highway	primary	114.0584658	22.5196356	114.0590416	22.5199146	50.0	50.0
45586084	105	highway	trunk_link	114.1164409	22.5763493	114.1178228	22.5763626	50.0	50.0
25565889	106	highway	primary	114.0060362	22.5486134	114.0063435	22.5488999	50.0	50.0
194123789	118	highway	cycleway	114.1646996	22.4546313	114.1656783	22.4551587	50.0	50.0
184268171	108	highway	secondary	114.0625888	22.6193422	114.0671859	22.6194137	50.0	50.0
40977700	108	highway	secondary	114.0513191	22.539047	114.0513161	22.5394318	50.0	50.0
134396431	119	highway	footway	114.3625786	22.4673063	114.3613356	22.4658263	50.0	50.0
156896785	119	highway	footway	114.3586426	22.4666358	114.3613356	22.4658263	50.0	50.0
189532744	119	highway	footway	114.1655217	22.4456933	114.1652948	22.4452417	50.0	50.0
227136375	110	highway	residential	114.0291982	22.6325223	114.0289342	22.6344461	50.0	50.0
220071406	123	highway	unclassified	113.9277414	22.5359465	113.9277463	22.5360778	50.0	50.0
220071398	110	highway	residential	113.927935	22.536069	113.9277463	22.5360778	50.0	50.0
101316036	109	highway	tertiary	113.8917342	22.5092124	113.8906631	22.5097598	50.0	50.0
166899519	112	highway	service	114.002376	22.4584461	114.0019262	22.4581308	50.0	50.0
231407864	110	highway	residential	113.9281425	22.5360616	113.928654	22.5366904	50.0	50.0
231983448	112	highway	service	113.9284952	22.5368182	113.928654	22.5366904	50.0	50.0
114957956	107	highway	primary_link	114.2640731	22.5839507	114.2605567	22.5835999	50.0	50.0
132890118	110	highway	residential	114.1232895	22.5314404	114.121497	22.5322978	50.0	50.0
219388071	106	highway	primary	114.121654	22.6094931	114.1217011	22.6094378	50.0	50.0
31976360	108	highway	secondary	114.104877	22.4628149	114.1079803	22.4658658	50.0	50.0
228518136	123	highway	unclassified	114.0284722	22.6507754	114.0283207	22.6512533	50.0	50.0
222002888	108	highway	secondary	114.0275373	22.6521663	114.0283207	22.6512533	50.0	50.0
138665745	112	highway	service	114.2204073	22.546056	114.2203958	22.5460859	50.0	50.0
220656019	112	highway	service	113.9416597	22.5447708	113.9437237	22.5462204	50.0	50.0
44051754	119	highway	footway	114.175259	22.4502669	114.1755207	22.4501015	50.0	50.0
113197548	112	highway	service	114.0467281	22.4968317	114.0467308	22.4967376	50.0	50.0
166500897	119	highway	footway	114.0027838	22.4653281	114.0026346	22.4651833	50.0	50.0
183920406	106	highway	primary	113.9325053	22.583562	113.9322629	22.5836009	50.0	50.0
198809041	101	highway	motorway	113.8789745	22.7506435	113.8708876	22.7644228	50.0	50.0
227086274	122	highway	steps	114.0247349	22.451304	114.0247076	22.4512498	50.0	50.0
229956892	100	highway	road	114.7269475	22.7940008	114.7096122	22.797546	50.0	50.0
96938591	110	highway	residential	114.0820297	22.556143	114.0833895	22.5561541	50.0	50.0
161557688	110	highway	residential	113.9959567	22.4422979	113.9974108	22.4457877	50.0	50.0
101315986	108	highway	secondary	113.9209565	22.5354173	113.9209007	22.5354175	50.0	50.0
198809036	110	highway	residential	113.9537917	22.5749389	113.9511629	22.5748705	50.0	50.0
78389997	109	highway	tertiary	113.9511464	22.5744685	113.9511629	22.5748705	30.0	30.0
168321182	123	highway	unclassified	113.997738	22.485372	113.9983152	22.4864215	50.0	50.0
99974665	110	highway	residential	114.035172	22.4431124	114.0351806	22.4426795	50.0	50.0
101316873	112	highway	service	113.8952862	22.5154516	113.895702	22.515079	50.0	50.0
101317884	112	highway	service	113.8953711	22.5147641	113.895702	22.515079	50.0	50.0
101317186	110	highway	residential	113.9051924	22.5232245	113.9052341	22.5233198	50.0	50.0
101315857	112	highway	service	113.90269	22.5200586	113.9028733	22.519886	50.0	50.0
101317703	109	highway	tertiary	113.8616882	22.5724507	113.8614556	22.572222	50.0	50.0
31311067	110	highway	residential	114.1107792	22.5476992	114.1115662	22.5479275	50.0	50.0
44379644	106	highway	primary	114.1009957	22.5584975	114.1013793	22.5585028	50.0	50.0
161557406	123	highway	unclassified	113.9831158	22.4472247	113.9820208	22.446501	50.0	50.0
166500903	117	highway	path	113.9972443	22.4700781	113.9969486	22.4695684	50.0	50.0
157807165	112	highway	service	114.0271854	22.4610284	114.0270959	22.4610173	50.0	50.0
151000215	109	highway	tertiary	114.0126459	22.9131286	114.0149099	22.9126766	50.0	50.0
151022063	123	highway	unclassified	114.0139897	22.9118331	114.0149099	22.9126766	50.0	50.0
31420408	109	highway	tertiary	114.136531	22.5608426	114.1370748	22.5616267	50.0	50.0
146667631	101	highway	motorway	114.1163569	22.5022338	114.1206821	22.5016642	100.0	100.0
101316563	106	highway	primary	113.9434692	22.5055922	113.9437203	22.50492	50.0	50.0
83923696	107	highway	primary_link	113.9552739	22.9328092	113.9543262	22.9356031	50.0	50.0
135913034	105	highway	trunk_link	114.0414502	22.5312332	114.03998	22.5309887	50.0	50.0
25423077	104	highway	trunk	114.0501283	22.5315485	114.03998	22.5309887	50.0	50.0
101317014	123	highway	unclassified	114.5780298	22.7453484	114.5794107	22.7458851	50.0	50.0
101317873	123	highway	unclassified	114.5800593	22.744162	114.5794107	22.7458851	50.0	50.0
231437172	104	highway	trunk	113.9319859	22.5317321	113.9318004	22.5316228	50.0	50.0
231676390	119	highway	footway	113.9310763	22.5391387	113.9309481	22.5394506	50.0	50.0
126907170	109	highway	tertiary	114.1684018	22.8306666	114.1755029	22.8400846	50.0	50.0
25447637	108	highway	secondary	113.922619	22.5248749	113.9225332	22.5244913	50.0	50.0
146471482	110	highway	residential	114.1700947	22.4462497	114.1701831	22.4462038	50.0	50.0
40422222	102	highway	motorway_link	113.9265212	22.565414	113.9267292	22.5651675	50.0	50.0
228054560	110	highway	residential	113.988489	22.5577075	113.9902272	22.5574131	50.0	50.0
228054561	110	highway	residential	113.9900985	22.5570564	113.9902272	22.5574131	50.0	50.0
107497713	112	highway	service	114.174694	22.5216703	114.1747687	22.521434	50.0	50.0
169037559	119	highway	footway	114.14216	22.4963969	114.1422687	22.4963523	50.0	50.0
141766000	117	highway	path	114.1775185	22.6053015	114.1779489	22.6056958	50.0	50.0
141766004	117	highway	path	114.1812913	22.6054116	114.1779489	22.6056958	50.0	50.0
218587468	110	highway	residential	114.1090168	22.5373868	114.106568	22.5362507	50.0	50.0
151000215	109	highway	tertiary	114.0149099	22.9126766	114.0153631	22.9125922	50.0	50.0
31397374	114	highway	pedestrian	114.1146647	22.5467939	114.1147442	22.546125	50.0	50.0
151021924	109	highway	tertiary	114.0045196	22.9126202	114.0046237	22.914258	50.0	50.0
151000215	109	highway	tertiary	114.0028615	22.9143387	114.0046237	22.914258	50.0	50.0
31354931	110	highway	residential	114.1005156	22.5520626	114.1007225	22.5531235	50.0	50.0
166899516	119	highway	footway	114.0055271	22.4537156	114.0055608	22.4537323	50.0	50.0
146667800	112	highway	service	114.1556431	22.4754219	114.1572679	22.4755688	50.0	50.0
156896784	117	highway	path	114.3655897	22.4761098	114.3636392	22.4723726	50.0	50.0
210729917	119	highway	footway	114.1486507	22.4882671	114.1486173	22.4882713	50.0	50.0
231542493	105	highway	trunk_link	113.9610143	22.5223755	113.9615718	22.5223596	50.0	50.0
101315963	123	highway	unclassified	113.8475046	22.5077652	113.8474111	22.507621	50.0	50.0
101317556	123	highway	unclassified	113.8479784	22.5073247	113.8474111	22.507621	50.0	50.0
147463785	109	highway	tertiary	114.1254656	22.5060036	114.1253931	22.5060745	50.0	50.0
231901259	106	highway	primary	113.9695449	22.5312101	113.967852	22.531818	50.0	50.0
167070701	117	highway	path	114.0004672	22.4543502	114.0005456	22.454358	50.0	50.0
27084579	109	highway	tertiary	114.1574413	22.4484287	114.1575997	22.4483236	50.0	50.0
157805022	112	highway	service	114.0535881	22.4860692	114.0536534	22.4861031	50.0	50.0
101315826	119	highway	footway	114.2330025	22.5647836	114.2325392	22.5649905	50.0	50.0
101316774	119	highway	footway	114.2324289	22.5647682	114.2325392	22.5649905	50.0	50.0
185153423	110	highway	residential	114.0786357	22.4963086	114.0785941	22.4965961	50.0	50.0
66294407	109	highway	tertiary	114.03583	22.6758562	114.039767	22.67451	50.0	50.0
126865928	108	highway	secondary	114.1735027	22.8153788	114.1788436	22.8162675	50.0	50.0
44379644	106	highway	primary	114.104094	22.5585331	114.104564	22.5585497	50.0	50.0
169671448	110	highway	residential	114.2210199	22.473951	114.2200007	22.4753274	50.0	50.0
31354935	110	highway	residential	114.1004924	22.5519837	114.1004282	22.5495706	50.0	50.0
146471678	112	highway	service	114.1596977	22.4418797	114.1599298	22.4418752	50.0	50.0
49679127	112	highway	service	114.1599939	22.4417553	114.1599298	22.4418752	50.0	50.0
40984358	110	highway	residential	114.0359192	22.5405513	114.0380044	22.5408311	50.0	50.0
227775705	110	highway	residential	113.9641284	22.5864466	113.9641429	22.5862722	50.0	50.0
231405338	107	highway	primary_link	113.9541571	22.5500271	113.9546494	22.5485719	50.0	50.0
113570229	110	highway	residential	114.0059139	22.4489291	114.0061671	22.4492091	50.0	50.0
167070775	119	highway	footway	114.0057292	22.449089	114.0056951	22.4491192	50.0	50.0
44419745	106	highway	primary	114.0614034	22.5721101	114.0617761	22.5704894	50.0	50.0
189724375	119	highway	footway	114.168461	22.4429714	114.1682827	22.4429136	50.0	50.0
221891455	102	highway	motorway_link	114.0436885	22.6201453	114.0443157	22.6176573	50.0	50.0
101317626	119	highway	footway	113.9051863	22.5347418	113.9052823	22.5349135	50.0	50.0
101317279	123	highway	unclassified	114.6098907	22.7553964	114.6098218	22.7555402	50.0	50.0
26968047	106	highway	primary	113.9203188	22.5116604	113.9199438	22.5107285	50.0	50.0
231899908	112	highway	service	113.9249264	22.5307535	113.9249049	22.5296653	50.0	50.0
25507255	106	highway	primary	113.7953712	22.7295465	113.7952516	22.7282049	50.0	50.0
208128048	109	highway	tertiary	113.9373261	22.5433371	113.9372302	22.5441646	50.0	50.0
223059870	106	highway	primary	113.7893861	22.7481285	113.7893906	22.7481963	50.0	50.0
141761800	108	highway	secondary	114.5032515	22.5934994	114.5013249	22.58808	50.0	50.0
166251653	119	highway	footway	114.008766	22.451438	114.0088219	22.4514907	50.0	50.0
43545434	105	highway	trunk_link	114.041545	22.5642877	114.0392256	22.5653229	50.0	50.0
43545422	106	highway	primary	114.0398875	22.5639679	114.0392256	22.5653229	50.0	50.0
51907171	109	highway	tertiary	113.964451	22.5989811	113.9644095	22.5995504	50.0	50.0
146667855	112	highway	service	114.1361577	22.4917281	114.1361578	22.491699	50.0	50.0
198809031	102	highway	motorway_link	113.8807317	22.7406338	113.8819149	22.7401598	50.0	50.0
41274935	107	highway	primary_link	114.1199835	22.5557299	114.121016	22.5566862	50.0	50.0
146667800	112	highway	service	114.1572679	22.4755688	114.1574067	22.4754108	50.0	50.0
40954696	106	highway	primary	114.0326395	22.5261357	114.0346356	22.5250338	50.0	50.0
161557567	102	highway	motorway_link	113.9826709	22.4458859	113.9804077	22.4473485	50.0	50.0
168838551	112	highway	service	114.2102033	22.5362687	114.2111902	22.5348967	50.0	50.0
60806004	109	highway	tertiary	114.1456228	22.6504011	114.1456345	22.6503671	50.0	50.0
146667807	112	highway	service	114.1442774	22.5005168	114.1442003	22.5004376	50.0	50.0
40828708	104	highway	trunk	113.9935492	22.5265558	113.9956811	22.5278663	50.0	50.0
228400739	110	highway	residential	114.0293935	22.6678314	114.0284439	22.6671382	50.0	50.0
146667917	112	highway	service	114.1463595	22.481838	114.146277	22.481875	50.0	50.0
66292367	108	highway	secondary	114.133906	22.7133237	114.1288307	22.7150073	50.0	50.0
46828101	110	highway	residential	114.0665091	22.6286123	114.0663378	22.6285787	50.0	50.0
46828099	110	highway	residential	114.0665036	22.6278602	114.0663378	22.6285787	50.0	50.0
217589461	109	highway	tertiary	114.0589897	22.5223269	114.0585215	22.5236537	50.0	50.0
166998770	110	highway	residential	114.0579994	22.5236664	114.0585215	22.5236537	50.0	50.0
184965461	112	highway	service	114.0845965	22.4933475	114.085215	22.4936416	50.0	50.0
192897050	112	highway	service	114.1282261	22.5022864	114.1284426	22.5023803	50.0	50.0
192897045	112	highway	service	114.1282392	22.5023907	114.1284426	22.5023803	50.0	50.0
223065896	110	highway	residential	113.8625993	22.6646915	113.8612096	22.6648561	50.0	50.0
220393436	108	highway	secondary	113.8905535	22.4669961	113.8903768	22.4625425	50.0	50.0
215351015	119	highway	footway	114.1522025	22.4621813	114.1522329	22.4622093	50.0	50.0
203424875	110	highway	residential	113.8866084	22.5793049	113.8840928	22.5780399	50.0	50.0
220799849	109	highway	tertiary	114.0444491	22.5219373	114.0485583	22.5211596	50.0	50.0
97520170	109	highway	tertiary	114.0485157	22.5232569	114.0485583	22.5211596	50.0	50.0
146667965	112	highway	service	114.1437726	22.4945077	114.1437695	22.4941923	50.0	50.0
167070608	112	highway	service	114.0032065	22.4480402	114.0029814	22.4478021	50.0	50.0
167070750	112	highway	service	114.0032065	22.4480402	114.0029814	22.4478021	50.0	50.0
209039955	108	highway	secondary	114.1667551	22.4488062	114.1667275	22.4487428	50.0	50.0
146471061	108	highway	secondary	114.1675318	22.4483641	114.1667275	22.4487428	50.0	50.0
31347620	119	highway	footway	114.1191554	22.5576741	114.1186875	22.5579772	50.0	50.0
25423077	104	highway	trunk	114.1050883	22.5376133	114.0975012	22.5381892	50.0	50.0
44376689	104	highway	trunk	114.0982957	22.5383549	114.0975012	22.5381892	50.0	50.0
220890174	117	highway	path	114.0288054	22.4537152	114.0288623	22.4537759	50.0	50.0
182419344	108	highway	secondary	113.6919066	22.8280963	113.6964575	22.8259361	50.0	50.0
166442789	106	highway	primary	114.0430533	22.7154783	114.0436218	22.7156087	50.0	50.0
46829115	109	highway	tertiary	114.1613316	22.5679545	114.1613454	22.569649	50.0	50.0
207555909	102	highway	motorway_link	114.1763288	22.4442986	114.1762827	22.4444363	50.0	50.0
218848302	102	highway	motorway_link	114.506144	22.7459098	114.5060999	22.7461272	50.0	50.0
227501793	110	highway	residential	114.0665902	22.6331259	114.0671104	22.6331332	50.0	50.0
101316303	123	highway	unclassified	114.2372402	22.5596323	114.2378519	22.5590672	50.0	50.0
101315953	123	highway	unclassified	114.2410254	22.5616231	114.2378519	22.5590672	50.0	50.0
46875072	108	highway	secondary	114.0572627	22.4790542	114.0573295	22.4792928	50.0	50.0
25482633	106	highway	primary	113.9269337	22.5424411	113.9269716	22.541272	50.0	50.0
40953704	105	highway	trunk_link	114.0262833	22.5313451	114.0242305	22.5319428	50.0	50.0
40954714	107	highway	primary_link	114.0249735	22.5327129	114.0242305	22.5319428	50.0	50.0
96607718	108	highway	secondary	114.4716623	22.5962177	114.471972	22.595667	50.0	50.0
187936439	117	highway	path	114.3034816	22.4982412	114.300384	22.5010443	50.0	50.0
223270323	109	highway	tertiary	114.1115768	22.6246507	114.1113287	22.6245241	50.0	50.0
46882260	110	highway	residential	114.0447721	22.4845063	114.0445327	22.4847963	50.0	50.0
135328201	112	highway	service	114.0286177	22.4451398	114.0285652	22.4451387	50.0	50.0
135328242	112	highway	service	114.0285644	22.44548	114.0285652	22.4451387	50.0	50.0
101316778	123	highway	unclassified	114.5988569	22.7435285	114.5995506	22.7438005	50.0	50.0
24555057	106	highway	primary	114.110382	22.5417552	114.1112812	22.5418873	50.0	50.0
101317667	110	highway	residential	113.9187218	22.5113549	113.9181015	22.5118728	50.0	50.0
174193099	108	highway	secondary	114.1137026	22.5389086	114.1136954	22.538591	50.0	50.0
222184257	112	highway	service	114.052132	22.5794924	114.052036	22.5796448	50.0	50.0
222184257	112	highway	service	114.0508041	22.5799548	114.052036	22.5796448	50.0	50.0
187658597	110	highway	residential	114.0674867	22.5407663	114.0671228	22.5415255	50.0	50.0
229037020	110	highway	residential	114.0609051	22.5258678	114.0608785	22.5259672	50.0	50.0
31560803	108	highway	secondary	114.0618411	22.5259852	114.0608785	22.5259672	50.0	50.0
166442862	109	highway	tertiary	114.0515886	22.7478644	114.0518379	22.748943	50.0	50.0
166442828	109	highway	tertiary	114.0482754	22.7501676	114.0518379	22.748943	50.0	50.0
114962711	106	highway	primary	114.2662396	22.5903303	114.266014	22.5900601	50.0	50.0
189532737	119	highway	footway	114.1668731	22.4437967	114.1668928	22.4435898	50.0	50.0
101316925	123	highway	unclassified	113.9137499	22.4907465	113.9144367	22.4908686	50.0	50.0
51794955	107	highway	primary_link	114.1283892	22.6128305	114.127905	22.6126106	50.0	50.0
96607687	109	highway	tertiary	114.5122522	22.5385758	114.5101103	22.5346952	50.0	50.0
135906403	110	highway	residential	114.0200278	22.5382753	114.0208642	22.5384056	50.0	50.0
135906417	123	highway	unclassified	114.0209852	22.5378182	114.0208642	22.5384056	50.0	50.0
166243615	112	highway	service	113.9887378	22.4546701	113.9884431	22.4538311	50.0	50.0
51191735	109	highway	tertiary	114.1700714	22.6037031	114.1701877	22.6044354	50.0	50.0
219388064	119	highway	footway	114.1269198	22.6113269	114.126854	22.6111787	50.0	50.0
160131328	106	highway	primary	114.0406412	22.5562806	114.0426511	22.5564882	50.0	50.0
34900360	110	highway	residential	114.0500906	22.5335561	114.0500468	22.5352553	50.0	50.0
96326128	110	highway	residential	113.9699	22.5526755	113.9667115	22.5526459	50.0	50.0
31311709	109	highway	tertiary	114.1285375	22.5563386	114.1297915	22.5552347	50.0	50.0
207444023	118	highway	cycleway	114.1563922	22.4535925	114.1560734	22.4526385	50.0	50.0
203424855	110	highway	residential	113.8775073	22.5850278	113.8775949	22.5852979	50.0	50.0
96326128	110	highway	residential	113.9638325	22.5516794	113.9635066	22.5517114	50.0	50.0
167070590	110	highway	residential	114.0046153	22.4465864	114.0047033	22.4465899	50.0	50.0
150355372	110	highway	residential	113.9316611	22.9350605	113.933245	22.9361447	50.0	50.0
101316020	112	highway	service	113.8894384	22.4642798	113.8896568	22.4633141	50.0	50.0
223453066	110	highway	residential	114.0895408	22.5709507	114.0915476	22.5716354	50.0	50.0
222278887	110	highway	residential	114.0920774	22.5717777	114.0915476	22.5716354	50.0	50.0
46109745	108	highway	secondary	114.146989	22.6762153	114.1473625	22.6746278	50.0	50.0
227759790	104	highway	trunk	114.0086362	22.6231457	114.0081951	22.6257668	50.0	50.0
184150257	101	highway	motorway	114.0956692	22.6330874	114.0959689	22.633225	50.0	50.0
229157564	108	highway	secondary	114.1224842	22.5250545	114.1221722	22.524644	50.0	50.0
156190997	102	highway	motorway_link	113.9227514	22.7512022	113.9241271	22.7544891	50.0	50.0
169037521	112	highway	service	114.1414919	22.4955094	114.1415324	22.4954684	50.0	50.0
157811026	110	highway	residential	114.0285083	22.4438419	114.0284558	22.4438422	50.0	50.0
222991132	123	highway	unclassified	113.985652	22.6266345	113.9857379	22.6250352	50.0	50.0
51794970	110	highway	residential	114.1376395	22.6203568	114.1376192	22.6182377	50.0	50.0
51794960	110	highway	residential	114.1371686	22.6182179	114.1376192	22.6182377	50.0	50.0
187110834	119	highway	footway	114.0344396	22.445556	114.0343591	22.4456106	50.0	50.0
187110734	119	highway	footway	114.0343312	22.4455793	114.0343591	22.4456106	50.0	50.0
156190528	108	highway	secondary	114.1252059	22.7033257	114.1247618	22.702803	50.0	50.0
217384360	119	highway	footway	114.1519012	22.4623361	114.1519836	22.4623337	50.0	50.0
139032338	119	highway	footway	114.2492826	22.5015576	114.2482557	22.5034831	50.0	50.0
28141929	119	highway	footway	114.2467215	22.5032415	114.2482557	22.5034831	50.0	50.0
231534947	110	highway	residential	114.0317568	22.5198892	114.0322359	22.519252	50.0	50.0
231534941	110	highway	residential	114.0320592	22.5191512	114.0322359	22.519252	50.0	50.0
146471789	112	highway	service	114.1648222	22.445276	114.1647544	22.4454611	50.0	50.0
222088984	110	highway	residential	113.9348057	22.539165	113.9346492	22.5393073	50.0	50.0
222088986	110	highway	residential	113.9346364	22.5395972	113.9346492	22.5393073	50.0	50.0
46106891	109	highway	tertiary	114.0360677	22.619792	114.0357137	22.6208223	50.0	50.0
127638535	109	highway	tertiary	113.8912526	22.9785374	113.8913355	22.9786418	50.0	50.0
115584887	112	highway	service	114.1503823	22.468454	114.1502488	22.4680496	50.0	50.0
40977725	108	highway	secondary	114.0515674	22.5258287	114.0515634	22.5263578	50.0	50.0
95038536	119	highway	footway	114.2972979	22.5024992	114.2971714	22.5025038	50.0	50.0
135328239	112	highway	service	114.0286754	22.4454786	114.028675	22.4451415	50.0	50.0
135328201	112	highway	service	114.0286754	22.4454786	114.028675	22.4451415	50.0	50.0
101317375	123	highway	unclassified	114.2422046	22.5623131	114.2425876	22.5618678	50.0	50.0
135960946	112	highway	service	114.0791916	22.5002343	114.0765837	22.5004239	50.0	50.0
101317510	119	highway	footway	114.2293544	22.5484763	114.2293383	22.5487425	50.0	50.0
101317633	119	highway	footway	114.2283622	22.5487331	114.2293383	22.5487425	50.0	50.0
40977702	108	highway	secondary	114.0513792	22.525212	114.0512437	22.5233164	50.0	50.0
227500335	119	highway	footway	114.066147	22.6264495	114.0661792	22.6262713	50.0	50.0
25565505	108	highway	secondary	114.0335957	22.5609135	114.0337092	22.5607933	40.0	40.0
96392610	108	highway	secondary	113.9067992	22.5644088	113.9067095	22.5644858	50.0	50.0
96392608	108	highway	secondary	113.9068373	22.5645931	113.9067095	22.5644858	50.0	50.0
166998833	110	highway	residential	114.0603774	22.5218052	114.0596507	22.5216875	50.0	50.0
71284495	109	highway	tertiary	114.0031827	22.9684396	114.0032353	22.9685654	50.0	50.0
228406045	108	highway	secondary	114.0088281	22.9616429	114.0032353	22.9685654	50.0	50.0
146471777	112	highway	service	114.1751151	22.453908	114.1749523	22.4539039	50.0	50.0
218588991	108	highway	secondary	114.1097698	22.5475577	114.1096282	22.5471763	50.0	50.0
229083172	110	highway	residential	114.0440065	22.5626051	114.0438226	22.5631141	50.0	50.0
229083167	110	highway	residential	114.043133	22.5629042	114.0438226	22.5631141	50.0	50.0
25543388	106	highway	primary	113.9406	22.5433122	113.9406313	22.5424653	50.0	50.0
166500743	112	highway	service	113.9997003	22.466939	113.9998858	22.4676323	50.0	50.0
101317546	123	highway	unclassified	114.2386946	22.5617115	114.2379287	22.5612158	50.0	50.0
101316888	123	highway	unclassified	114.2372258	22.5617981	114.2379287	22.5612158	50.0	50.0
101316114	112	highway	service	113.903331	22.5279513	113.9030226	22.5279463	50.0	50.0
182591448	109	highway	tertiary	113.6595408	22.8864776	113.6585642	22.8859016	50.0	50.0
97521871	109	highway	tertiary	114.0583538	22.5202031	114.0588923	22.5202244	50.0	50.0
218973651	109	highway	tertiary	114.2745198	22.7327593	114.2732862	22.7321036	50.0	50.0
122350430	108	highway	secondary	113.905762	22.4788905	113.9080465	22.4805231	50.0	50.0
231532380	110	highway	residential	114.0312972	22.521771	114.0312643	22.5219216	50.0	50.0
25507255	106	highway	primary	113.7966086	22.7439392	113.7965959	22.7437949	50.0	50.0
46882166	110	highway	residential	114.0434651	22.4733895	114.0441449	22.4744851	50.0	50.0
200337088	102	highway	motorway_link	114.3164596	22.9724865	114.3146823	22.9700384	50.0	50.0
25447691	108	highway	secondary	113.9160465	22.5311637	113.9170948	22.5309942	50.0	50.0
101316547	105	highway	trunk_link	113.904912	22.5472317	113.9065939	22.5499246	50.0	50.0
25529141	105	highway	trunk_link	114.0095263	22.530003	114.0051737	22.5301093	50.0	50.0
95791394	119	highway	footway	114.0172357	22.4612996	114.0167522	22.4597576	50.0	50.0
26923097	106	highway	primary	113.9273796	22.5110699	113.927362	22.510838	50.0	50.0
187241853	108	highway	secondary	114.0295473	22.4445504	114.0296744	22.444545	50.0	50.0
157734945	110	highway	residential	114.1812301	22.4581806	114.1811517	22.4581816	50.0	50.0
146668016	112	highway	service	114.1386548	22.4832897	114.1387142	22.4833533	50.0	50.0
43961427	110	highway	residential	114.1682401	22.4498859	114.1684889	22.4498784	50.0	50.0
191736533	114	highway	pedestrian	114.1684936	22.4502689	114.1684889	22.4498784	50.0	50.0
166847045	112	highway	service	114.2361783	22.7209971	114.2364888	22.7208541	50.0	50.0
146667977	112	highway	service	114.1351149	22.4943184	114.1358239	22.4931102	50.0	50.0
157735097	110	highway	residential	114.1569531	22.4611889	114.1572549	22.4605448	25.0	25.0
46828553	110	highway	residential	114.1009717	22.6047803	114.1005113	22.6044245	50.0	50.0
46828552	110	highway	residential	114.1001408	22.6041382	114.1005113	22.6044245	50.0	50.0
223073077	109	highway	tertiary	114.1195994	22.603352	114.1189238	22.6033773	50.0	50.0
139952805	119	highway	footway	114.0695075	22.4521903	114.0688988	22.4519639	50.0	50.0
101317803	110	highway	residential	113.9063258	22.5389648	113.9070358	22.5384277	50.0	50.0
101317056	110	highway	residential	113.9059172	22.5384092	113.9070358	22.5384277	50.0	50.0
223061124	106	highway	primary	113.8076939	22.6789061	113.8052671	22.6786907	50.0	50.0
46109745	108	highway	secondary	114.1387698	22.6875585	114.1422394	22.6855159	50.0	50.0
25435061	106	highway	primary	113.9923513	22.5385038	113.9921178	22.5400254	50.0	50.0
146667560	110	highway	residential	114.1466047	22.496913	114.1470304	22.4969218	50.0	50.0
146667993	119	highway	footway	114.1458946	22.4959808	114.1470304	22.4969218	50.0	50.0
96389728	112	highway	service	113.916285	22.5630783	113.9153425	22.5630848	50.0	50.0
146667546	110	highway	residential	114.1531703	22.4813133	114.1531012	22.4812873	50.0	50.0
101315953	123	highway	unclassified	114.2360889	22.5606602	114.2365844	22.561171	50.0	50.0
106213831	110	highway	residential	113.9015205	22.4834642	113.9015302	22.4828211	50.0	50.0
93833026	110	highway	residential	114.1506903	22.4452713	114.1506103	22.4452488	50.0	50.0
101315820	106	highway	primary	113.8983521	22.5712956	113.8977361	22.5707766	50.0	50.0
146667982	112	highway	service	114.1377915	22.4984336	114.1378174	22.4984522	50.0	50.0
96367140	110	highway	residential	114.1129927	22.5196052	114.1132393	22.5191784	50.0	50.0
169037532	112	highway	service	114.1359391	22.4984127	114.1359539	22.4983855	50.0	50.0
25447660	102	highway	motorway_link	113.8332102	22.6493634	113.8319733	22.6506684	50.0	50.0
111584288	119	highway	footway	114.1528602	22.4711497	114.1537488	22.4713112	50.0	50.0
166251704	106	highway	primary	113.9954417	22.4671209	113.996218	22.4687915	70.0	70.0
66291443	108	highway	secondary	114.1172007	22.6774979	114.1172027	22.6770724	50.0	50.0
203423402	109	highway	tertiary	113.8725056	22.5559982	113.8729206	22.5555799	50.0	50.0
101316205	108	highway	secondary	113.8730062	22.5556548	113.8729206	22.5555799	50.0	50.0
46830535	109	highway	tertiary	113.9806045	22.6986543	113.9832042	22.6980653	50.0	50.0
25447691	108	highway	secondary	113.9170948	22.5309942	113.9175367	22.530913	50.0	50.0
158752613	104	highway	trunk	114.1424013	22.4894654	114.1406784	22.490552	50.0	50.0
55688375	106	highway	primary	114.4904628	22.9381757	114.4859814	22.9167134	50.0	50.0
228394323	110	highway	residential	114.0246865	22.5973058	114.0243761	22.5970632	50.0	50.0
223874827	108	highway	secondary	114.0815592	22.5470974	114.0816469	22.5471009	50.0	50.0
227775705	110	highway	residential	113.9640694	22.5866645	113.9641284	22.5864466	50.0	50.0
46098501	107	highway	primary_link	114.0462382	22.6304191	114.0468554	22.6311203	50.0	50.0
228041661	108	highway	secondary	113.9829661	22.5538241	113.983233	22.5554544	50.0	50.0
107028493	119	highway	footway	114.1711889	22.4749926	114.1709248	22.4752743	50.0	50.0
182591449	109	highway	tertiary	113.6481733	22.8769511	113.6442841	22.8774898	50.0	50.0
101317294	110	highway	residential	113.8820501	22.4943324	113.8820186	22.494034	50.0	50.0
101317613	110	highway	residential	113.8836126	22.4941941	113.8820186	22.494034	50.0	50.0
187408918	109	highway	tertiary	113.9204701	22.5899799	113.9219051	22.5893707	50.0	50.0
34900358	109	highway	tertiary	114.0479618	22.5334108	114.0460192	22.5333811	50.0	50.0
96329686	110	highway	residential	114.0479835	22.5322446	114.0460192	22.5333811	50.0	50.0
101317885	109	highway	tertiary	113.8489764	22.5798092	113.8477111	22.5785003	50.0	50.0
25565889	106	highway	primary	113.9916377	22.5437652	113.9923517	22.5440249	50.0	50.0
101316908	123	highway	unclassified	114.2451797	22.5672296	114.2454762	22.5669483	50.0	50.0
146471655	112	highway	service	114.1707252	22.4584458	114.1711463	22.4584532	50.0	50.0
101316773	109	highway	tertiary	113.8771262	22.4704965	113.8747148	22.4753922	50.0	50.0
101317513	123	highway	unclassified	114.6016271	22.7526884	114.6003197	22.7530294	50.0	50.0
101316902	123	highway	unclassified	114.5979116	22.7521041	114.6003197	22.7530294	50.0	50.0
31354905	110	highway	residential	114.1049571	22.556346	114.1079524	22.5558895	50.0	50.0
223065901	123	highway	unclassified	113.8500683	22.6560468	113.8584556	22.6563593	50.0	50.0
200338340	101	highway	motorway	114.3176915	22.9738755	114.3265564	22.9824023	50.0	50.0
184268171	108	highway	secondary	114.0578572	22.6192653	114.0594245	22.6192908	50.0	50.0
161557867	112	highway	service	113.9763806	22.4490807	113.9792059	22.447409	50.0	50.0
161558386	112	highway	service	113.9795474	22.4473274	113.9792059	22.447409	50.0	50.0
161558352	112	highway	service	113.9791192	22.4473225	113.9792059	22.447409	50.0	50.0
45586091	106	highway	primary	114.1184905	22.5636928	114.118723	22.5627381	50.0	50.0
145516238	110	highway	residential	114.2081828	22.4650473	114.2082038	22.46503	50.0	50.0
205577719	112	highway	service	114.1011727	22.4956279	114.1018195	22.4931583	50.0	50.0
205577728	119	highway	footway	114.102093	22.4924542	114.1018195	22.4931583	50.0	50.0
25435186	105	highway	trunk_link	114.0448509	22.5423116	114.0449672	22.5410729	50.0	50.0
101316678	110	highway	residential	113.9070751	22.533808	113.9070748	22.5339233	50.0	50.0
101316234	108	highway	secondary	113.8777525	22.5644542	113.8767996	22.5636062	50.0	50.0
114964879	104	highway	trunk	114.1940958	22.644762	114.19158	22.6442113	50.0	50.0
51794969	109	highway	tertiary	114.1910095	22.6464182	114.19158	22.6442113	50.0	50.0
78389987	104	highway	trunk	113.9395504	22.488417	113.9397894	22.4885581	50.0	50.0
156190715	106	highway	primary	114.0647591	22.7242321	114.0611068	22.7228794	50.0	50.0
96326125	123	highway	unclassified	113.984694	22.5385897	113.9847934	22.5385881	50.0	50.0
217509777	108	highway	secondary	114.2284744	22.731925	114.2241806	22.7318739	50.0	50.0
185153423	110	highway	residential	114.0790312	22.4955554	114.0786357	22.4963086	50.0	50.0
40953705	105	highway	trunk_link	114.0153192	22.5312536	114.0151476	22.5315628	50.0	50.0
166899450	108	highway	secondary	114.0071785	22.4512113	114.0072381	22.4511112	50.0	50.0
202968108	106	highway	primary	113.8104269	22.7168247	113.8101995	22.716332	50.0	50.0
219554436	101	highway	motorway	113.8427631	22.6353817	113.8338938	22.646571	50.0	50.0
96327311	106	highway	primary	113.9874747	22.5682683	113.9873891	22.5666441	50.0	50.0
169671472	112	highway	service	114.2198566	22.4749239	114.219698	22.4743703	50.0	50.0
146667562	109	highway	tertiary	114.1436792	22.494932	114.1431733	22.4953565	50.0	50.0
146667611	110	highway	residential	114.1436879	22.4958654	114.1431733	22.4953565	50.0	50.0
46098507	106	highway	primary	114.0209074	22.6372775	114.0243889	22.6362786	50.0	50.0
221888666	106	highway	primary	114.0243645	22.6364035	114.0243889	22.6362786	50.0	50.0
202771898	106	highway	primary	114.694543	22.9614925	114.6897309	22.9585458	50.0	50.0
146667817	112	highway	service	114.1554607	22.4776563	114.155949	22.4772982	50.0	50.0
146667934	112	highway	service	114.1562386	22.4772944	114.155949	22.4772982	50.0	50.0
146667597	110	highway	residential	114.1454323	22.481566	114.1456615	22.481596	50.0	50.0
101317079	119	highway	footway	113.8559871	22.5676278	113.8592421	22.5711872	50.0	50.0
101315833	105	highway	trunk_link	113.9034951	22.5445811	113.904233	22.544671	50.0	50.0
101317038	104	highway	trunk	113.9025776	22.5457071	113.904233	22.544671	50.0	50.0
146667703	108	highway	secondary	114.1469343	22.4856128	114.1470356	22.4857165	50.0	50.0
25507255	106	highway	primary	113.7972694	22.7516058	113.7972678	22.7514977	50.0	50.0
96395027	109	highway	tertiary	113.977341	22.5655258	113.9774633	22.565492	50.0	50.0
185460607	112	highway	service	114.0999537	22.4991366	114.0999263	22.4991337	50.0	50.0
114964879	104	highway	trunk	114.2303982	22.7019059	114.2287496	22.6991617	50.0	50.0
101316055	109	highway	tertiary	113.8884512	22.4814327	113.8872882	22.4819507	50.0	50.0
135328290	112	highway	service	114.0326627	22.4428155	114.0326032	22.4428163	50.0	50.0
101316123	110	highway	residential	114.4041662	22.6180405	114.4044256	22.6194877	50.0	50.0
200341600	102	highway	motorway_link	114.1521788	22.6238119	114.1537679	22.6246002	50.0	50.0
101317462	123	highway	unclassified	113.8958637	22.5507069	113.8958541	22.5517134	50.0	50.0
72276623	104	highway	trunk	113.8857945	22.9646223	113.8839958	22.9650384	50.0	50.0
127638535	109	highway	tertiary	113.8839646	22.9648339	113.8839958	22.9650384	50.0	50.0
101316143	110	highway	residential	113.8933718	22.5517067	113.8941029	22.5523191	50.0	50.0
101316568	119	highway	footway	113.8940624	22.5526038	113.8941029	22.5523191	50.0	50.0
166899646	119	highway	footway	114.0023397	22.454897	114.002295	22.4547686	50.0	50.0
66469032	108	highway	secondary	114.0035274	22.453847	114.002295	22.4547686	50.0	50.0
101317615	108	highway	secondary	113.9164807	22.5171127	113.9168193	22.5169988	30.0	30.0
25529186	106	highway	primary	113.9198006	22.662304	113.9174556	22.6578865	50.0	50.0
103321044	106	highway	primary	113.6486627	22.9312751	113.6526904	22.9299621	50.0	50.0
195552673	119	highway	footway	114.1709168	22.4573392	114.1708638	22.4571615	50.0	50.0
195552665	119	highway	footway	114.170632	22.4571583	114.1708638	22.4571615	50.0	50.0
134711656	112	highway	service	114.1538946	22.4994249	114.1540472	22.5002448	50.0	50.0
187241895	119	highway	footway	114.0194637	22.4444841	114.0195033	22.4444921	50.0	50.0
46882257	110	highway	residential	114.0437316	22.4806229	114.0433669	22.4808136	50.0	50.0
46882158	110	highway	residential	114.0449162	22.4831099	114.0433669	22.4808136	50.0	50.0
146471214	110	highway	residential	114.1633064	22.4563719	114.163487	22.4562171	50.0	50.0
44419698	105	highway	trunk_link	114.0420321	22.5634179	114.0423775	22.5635262	50.0	50.0
25529391	110	highway	residential	113.9346129	22.5445207	113.9346127	22.5447206	50.0	50.0
220656013	112	highway	service	113.9337475	22.5442908	113.9346127	22.5447206	50.0	50.0
46890315	101	highway	motorway	114.1164175	22.5021123	114.1159236	22.5020559	100.0	100.0
185460578	110	highway	residential	114.1078796	22.5115907	114.1078418	22.5109323	50.0	50.0
26923097	106	highway	primary	113.927362	22.510838	113.9273514	22.5106315	50.0	50.0
185460588	119	highway	footway	114.1010519	22.4986554	114.0999263	22.4991337	50.0	50.0
46829113	109	highway	tertiary	114.1736466	22.5669396	114.173326	22.5669345	50.0	50.0
121774185	110	highway	residential	114.1020097	22.5075169	114.1021971	22.5077704	50.0	50.0
185460613	112	highway	service	114.1007355	22.507897	114.1021971	22.5077704	50.0	50.0
223073067	123	highway	unclassified	114.1320166	22.6065826	114.131959	22.6066733	50.0	50.0
165265401	105	highway	trunk_link	113.90636	22.544272	113.9089053	22.5444349	50.0	50.0
165265405	105	highway	trunk_link	113.9079734	22.5443646	113.9089053	22.5444349	50.0	50.0
107028493	119	highway	footway	114.1723525	22.4743079	114.1716041	22.474728	50.0	50.0
103321036	106	highway	primary	113.6486498	22.9315104	113.6452364	22.9325712	50.0	50.0
103321034	110	highway	residential	113.645668	22.9337155	113.6452364	22.9325712	50.0	50.0
101315864	119	highway	footway	113.9477485	22.5033087	113.9488449	22.5033527	50.0	50.0
146667813	112	highway	service	114.1384348	22.4928146	114.1384908	22.4927776	50.0	50.0
146667899	112	highway	service	114.1388849	22.4931859	114.1384908	22.4927776	50.0	50.0
199147524	109	highway	tertiary	114.0991623	22.5647262	114.0973369	22.564698	50.0	50.0
157807132	109	highway	tertiary	114.0307551	22.4490296	114.0304604	22.4486428	50.0	50.0
150355439	108	highway	secondary	113.9386179	22.9424947	113.9369563	22.9412366	50.0	50.0
151738593	104	highway	trunk	114.1681572	22.4456466	114.1681875	22.4455471	50.0	50.0
168838575	112	highway	service	114.1417951	22.4908674	114.1417777	22.4908489	50.0	50.0
227569837	110	highway	residential	114.0639553	22.6490134	114.0634961	22.6485777	50.0	50.0
227502518	110	highway	residential	114.0630243	22.6490884	114.0634961	22.6485777	50.0	50.0
141766002	117	highway	path	114.1755496	22.6037564	114.177358	22.6043883	50.0	50.0
220882370	105	highway	trunk_link	113.9447653	22.5437459	113.9431318	22.5432583	50.0	50.0
218587479	105	highway	trunk_link	114.1085578	22.5376014	114.1065892	22.5370811	50.0	50.0
27082888	104	highway	trunk	114.1098593	22.537789	114.1065892	22.5370811	50.0	50.0
101317769	112	highway	service	113.8652095	22.5064777	113.865196	22.5042953	50.0	50.0
101317461	112	highway	service	113.8656019	22.5043796	113.865196	22.5042953	50.0	50.0
103571103	110	highway	residential	113.7131438	22.9791495	113.7110124	22.9774595	50.0	50.0
39091755	104	highway	trunk	114.1285331	22.6761091	114.1283818	22.6769172	140.0	140.0
218923549	101	highway	motorway	114.5201087	22.7166796	114.5047587	22.7345157	50.0	50.0
200338325	101	highway	motorway	114.303071	22.9726334	114.2888131	22.9764117	50.0	50.0
101316313	110	highway	residential	113.8571781	22.5676334	113.8582872	22.566765	50.0	50.0
228394323	110	highway	residential	114.0259544	22.5986687	114.0258555	22.5984124	50.0	50.0
166899696	119	highway	footway	113.996051	22.4607456	113.996084	22.4606343	50.0	50.0
166847056	108	highway	secondary	114.2181988	22.7348028	114.2188589	22.7349654	50.0	50.0
147560154	110	highway	residential	114.0376806	22.4437665	114.0376974	22.4441531	50.0	50.0
97522107	109	highway	tertiary	114.0541289	22.5235957	114.054247	22.5239029	50.0	50.0
90838178	119	highway	footway	114.2110059	22.4913704	114.2129347	22.4904474	50.0	50.0
166998846	123	highway	unclassified	114.0343228	22.5165252	114.0334433	22.513397	50.0	50.0
206786614	112	highway	service	114.0454269	22.4759452	114.0449442	22.4761927	50.0	50.0
206786606	112	highway	service	114.0450173	22.4762332	114.0449442	22.4761927	50.0	50.0
191736533	114	highway	pedestrian	114.1684927	22.4503222	114.1684936	22.4502689	50.0	50.0
26987470	112	highway	service	114.0118345	22.5346864	114.0116052	22.5345674	50.0	50.0
40932797	102	highway	motorway_link	114.011693	22.5347365	114.0116052	22.5345674	50.0	50.0
166442818	108	highway	secondary	114.0310913	22.7132785	114.0356739	22.7064409	50.0	50.0
101316234	108	highway	secondary	113.8700943	22.5578216	113.8683544	22.5563135	50.0	50.0
25481797	108	highway	secondary	113.8571898	22.6141971	113.8573271	22.6138614	50.0	50.0
220071397	104	highway	trunk	113.9294423	22.5356826	113.9295003	22.5356831	50.0	50.0
97520170	109	highway	tertiary	114.0484939	22.5243306	114.0485157	22.5232569	50.0	50.0
211416106	109	highway	tertiary	114.1520603	22.4609035	114.1517769	22.4613748	25.0	25.0
101317555	110	highway	residential	113.8542435	22.5882675	113.8555973	22.5898029	50.0	50.0
227502515	110	highway	residential	114.065225	22.6449127	114.0640518	22.6448882	50.0	50.0
227502514	110	highway	residential	114.0640249	22.6454287	114.0640518	22.6448882	50.0	50.0
166251780	112	highway	service	114.0083144	22.4642052	114.0084881	22.4642948	50.0	50.0
146667608	110	highway	residential	114.144694	22.4949715	114.144676	22.4949532	50.0	50.0
146667777	110	highway	residential	114.1461448	22.4937331	114.144676	22.4949532	50.0	50.0
146667812	110	highway	residential	114.1493008	22.4987844	114.150165	22.4993008	50.0	50.0
107586332	110	highway	residential	113.8308558	22.7254011	113.8318128	22.725082	50.0	50.0
107586334	110	highway	residential	113.8309631	22.7228571	113.8318128	22.725082	50.0	50.0
31426793	108	highway	secondary	114.1171063	22.5469578	114.1167684	22.5482245	50.0	50.0
31311798	110	highway	residential	114.1177038	22.5480776	114.1167684	22.5482245	50.0	50.0
166251663	108	highway	secondary	113.9957714	22.4670147	113.9966418	22.4667098	50.0	50.0
49172395	106	highway	primary	114.1460135	22.4906532	114.1462094	22.4900717	50.0	50.0
134396431	119	highway	footway	114.362709	22.4717244	114.3628223	22.4707498	50.0	50.0
142220599	119	highway	footway	114.237191	22.517161	114.2354407	22.5175143	50.0	50.0
135960936	108	highway	secondary	114.0715946	22.520557	114.0718817	22.5201493	50.0	50.0
183920405	109	highway	tertiary	113.9324999	22.5820486	113.9339784	22.5780787	50.0	50.0
228119757	110	highway	residential	114.064562	22.5506234	114.0631142	22.5500956	50.0	50.0
228121858	110	highway	residential	114.0718525	22.5431496	114.0718433	22.5436421	50.0	50.0
41276666	104	highway	trunk	114.0595904	22.5793663	114.0592086	22.5800177	50.0	50.0
231781971	119	highway	footway	113.9277239	22.5343543	113.9274995	22.5336101	50.0	50.0
45569111	104	highway	trunk	114.0827307	22.5717278	114.0855436	22.5687797	50.0	50.0
135906423	110	highway	residential	114.0208428	22.5309667	114.0213902	22.5296033	50.0	50.0
223456781	110	highway	residential	114.0212154	22.5294675	114.0213902	22.5296033	50.0	50.0
31311709	109	highway	tertiary	114.1254528	22.5588992	114.1255056	22.5588553	50.0	50.0
101317517	110	highway	residential	113.9036331	22.5139216	113.9045196	22.5140628	50.0	50.0
101317272	110	highway	residential	113.9043619	22.5147183	113.9045196	22.5140628	50.0	50.0
146471482	110	highway	residential	114.1699365	22.4462436	114.1699996	22.4462448	50.0	50.0
166899456	108	highway	secondary	114.0018619	22.4620223	114.0021618	22.4611419	50.0	50.0
166251806	119	highway	footway	114.0020901	22.4610429	114.0021618	22.4611419	50.0	50.0
167070601	119	highway	footway	114.0024833	22.4505909	114.0023897	22.4505084	50.0	50.0
166500945	112	highway	service	114.000856	22.4705586	114.0000259	22.4696834	50.0	50.0
96337907	112	highway	service	114.0023239	22.5343639	114.0021926	22.5349935	50.0	50.0
96337916	112	highway	service	114.0023241	22.5350339	114.0021926	22.5349935	50.0	50.0
206105104	101	highway	motorway	113.6904436	22.8375245	113.7070344	22.8265885	50.0	50.0
101317001	117	highway	path	114.6103971	22.7623173	114.6120813	22.763565	50.0	50.0
114964879	104	highway	trunk	114.1829312	22.6401639	114.1791074	22.6381492	50.0	50.0
101317485	110	highway	residential	113.8342849	22.6014348	113.8336207	22.6012431	50.0	50.0
25482194	106	highway	primary	114.0913417	22.5412365	114.0913342	22.5414685	50.0	50.0
222975319	108	highway	secondary	114.0912053	22.5414692	114.0913342	22.5414685	50.0	50.0
114959253	104	highway	trunk	114.2318212	22.5578762	114.2304091	22.5570365	50.0	50.0
219366599	119	highway	footway	114.1862633	22.6413994	114.1864269	22.6414601	50.0	50.0
200343340	107	highway	primary_link	114.1234753	22.6418687	114.1249841	22.6402587	50.0	50.0
135328234	112	highway	service	114.0284589	22.4454798	114.02845	22.4451422	50.0	50.0
135328201	112	highway	service	114.0285127	22.4451404	114.02845	22.4451422	50.0	50.0
184773784	112	highway	service	114.0717731	22.47881	114.0703131	22.4798838	50.0	50.0
231407864	110	highway	residential	113.9275003	22.5346932	113.9275461	22.5347923	50.0	50.0
231530787	110	highway	residential	113.9275871	22.5347521	113.9275461	22.5347923	50.0	50.0
26923103	106	highway	primary	113.9407893	22.5081632	113.9398923	22.5081424	50.0	50.0
135960937	110	highway	residential	114.0645785	22.5211412	114.0659318	22.5206891	50.0	50.0
135960928	110	highway	residential	114.066023	22.5209148	114.0659318	22.5206891	50.0	50.0
166243720	112	highway	service	113.9851319	22.4538642	113.9854146	22.4540942	50.0	50.0
101316892	109	highway	tertiary	113.8967743	22.5493379	113.8977542	22.5498739	50.0	50.0
166442794	106	highway	primary	114.0301401	22.6755416	114.029695	22.6752003	50.0	50.0
27084705	114	highway	pedestrian	114.166698	22.4474325	114.1668301	22.447371	50.0	50.0
96395030	110	highway	residential	113.9778692	22.5614478	113.9780217	22.5617967	50.0	50.0
71284486	108	highway	secondary	114.0094582	22.9749097	114.0094168	22.9749842	50.0	50.0
222991123	109	highway	tertiary	113.7877554	22.6955259	113.787935	22.6961841	50.0	50.0
107449560	106	highway	primary	114.2425864	22.5860296	114.2393985	22.5906563	50.0	50.0
183920398	123	highway	unclassified	114.2428455	22.5939071	114.2393985	22.5906563	50.0	50.0
146667936	112	highway	service	114.1505428	22.4904137	114.1525196	22.4894148	50.0	50.0
207663802	119	highway	footway	114.1617065	22.4492728	114.1610012	22.4492791	50.0	50.0
78389987	104	highway	trunk	113.9472551	22.4908274	113.9475466	22.491004	50.0	50.0
111788031	112	highway	service	114.163871	22.4871374	114.1637913	22.4872895	50.0	50.0
25465165	108	highway	secondary	113.877221	22.5940931	113.8740816	22.5972093	50.0	50.0
26968114	108	highway	secondary	113.8963212	22.5695843	113.8963952	22.5695066	50.0	50.0
101315890	106	highway	primary	113.8961192	22.5692803	113.8963952	22.5695066	50.0	50.0
146668013	119	highway	footway	114.14553	22.4958286	114.1456544	22.4957424	50.0	50.0
44080513	114	highway	pedestrian	114.1646734	22.4489839	114.1646514	22.4490568	50.0	50.0
228524068	110	highway	residential	114.024099	22.6387324	114.0238865	22.6382041	50.0	50.0
228524075	110	highway	residential	114.0242813	22.6380974	114.0238865	22.6382041	50.0	50.0
126865927	110	highway	residential	114.0656892	22.8995883	114.0642171	22.9005252	50.0	50.0
121773949	119	highway	footway	114.1071814	22.5132952	114.1069296	22.5137284	50.0	50.0
79440573	119	highway	footway	114.1071573	22.5138549	114.1069296	22.5137284	50.0	50.0
101317889	123	highway	unclassified	113.8459474	22.6109965	113.8455381	22.6117769	50.0	50.0
101317574	123	highway	unclassified	113.8429537	22.6120268	113.8455381	22.6117769	50.0	50.0
96326137	110	highway	residential	113.9722204	22.550917	113.972191	22.5503128	50.0	50.0
49685280	112	highway	service	114.1760805	22.4528833	114.1760966	22.4530184	50.0	50.0
96328281	110	highway	residential	113.9627215	22.5342353	113.9628509	22.5342946	50.0	50.0
227774975	123	highway	unclassified	113.9671221	22.5947479	113.9672765	22.5949652	50.0	50.0
46875072	108	highway	secondary	114.0562657	22.4751879	114.0563208	22.4753651	50.0	50.0
231983445	119	highway	footway	113.9277667	22.5331584	113.9275891	22.5330369	50.0	50.0
44394823	106	highway	primary	114.0414956	22.550063	114.0398577	22.5496301	50.0	50.0
25565505	108	highway	secondary	114.0398337	22.5519195	114.0398577	22.5496301	40.0	40.0
218945749	101	highway	motorway	114.4886662	22.6570546	114.485992	22.6398135	50.0	50.0
222991131	110	highway	residential	113.8027716	22.6685972	113.8010746	22.6678652	50.0	50.0
34900292	110	highway	residential	114.056614	22.5725761	114.0575466	22.5725859	50.0	50.0
157735319	112	highway	service	114.18944	22.4527919	114.1893296	22.4527941	50.0	50.0
154880227	110	highway	residential	113.9270866	22.5517171	113.9268315	22.5517147	50.0	50.0
157803684	109	highway	tertiary	114.0724601	22.5140633	114.0715685	22.5157169	50.0	50.0
31311221	108	highway	secondary	114.1136665	22.5424598	114.113687	22.544288	50.0	50.0
101317312	109	highway	tertiary	113.8717515	22.5099875	113.8708508	22.5126277	50.0	50.0
227136776	109	highway	tertiary	114.02963	22.6273035	114.0293822	22.6272741	50.0	50.0
40954699	108	highway	secondary	114.0325404	22.5261998	114.031386	22.5244746	50.0	50.0
107449560	106	highway	primary	114.2578994	22.581137	114.2514853	22.5784515	50.0	50.0
101317518	119	highway	footway	113.8550787	22.5668565	113.8551168	22.5668209	50.0	50.0
166243865	112	highway	service	113.9832949	22.4577049	113.9841697	22.4573357	50.0	50.0
131743032	112	highway	service	114.1284187	22.5019708	114.1284062	22.5019151	50.0	50.0
223273379	110	highway	residential	114.110044	22.6145407	114.1124095	22.6118961	50.0	50.0
223270332	109	highway	tertiary	114.1113791	22.6142769	114.1124095	22.6118961	50.0	50.0
96367136	112	highway	service	114.1050307	22.5033489	114.1095945	22.5078367	50.0	50.0
49181845	110	highway	residential	114.1584552	22.4556429	114.1588401	22.4555197	50.0	50.0
219001043	106	highway	primary	114.3050503	22.7133476	114.3071606	22.7120451	50.0	50.0
185519452	119	highway	footway	114.1953767	22.4729901	114.1954792	22.4730004	50.0	50.0
34900293	110	highway	residential	114.0537187	22.5684134	114.0529228	22.5695991	50.0	50.0
166251785	119	highway	footway	114.0051303	22.4482363	114.0055978	22.4484871	50.0	50.0
166251796	112	highway	service	114.0056238	22.4484621	114.0055978	22.4484871	50.0	50.0
166251803	117	highway	path	114.0058354	22.4490003	114.0055978	22.4484871	50.0	50.0
101317745	109	highway	tertiary	113.9255304	22.4824478	113.9254336	22.4819543	50.0	50.0
220799854	109	highway	tertiary	114.0409011	22.527117	114.0385601	22.5273865	50.0	50.0
135913050	109	highway	tertiary	114.0388042	22.5253837	114.0385601	22.5273865	50.0	50.0
208989818	108	highway	secondary	114.148243	22.4623175	114.1484226	22.4620995	50.0	50.0
208989817	108	highway	secondary	114.1486911	22.4624858	114.1484226	22.4620995	50.0	50.0
107953063	110	highway	residential	113.9831576	22.4570453	113.9837326	22.4547253	50.0	50.0
166243731	112	highway	service	113.9851319	22.4538642	113.9837326	22.4547253	50.0	50.0
51192976	109	highway	tertiary	114.1993484	22.7086467	114.1996786	22.7084105	50.0	50.0
25507268	108	highway	secondary	113.8064438	22.7182952	113.8063398	22.7183326	50.0	50.0
183920363	123	highway	unclassified	113.9625505	22.5859189	113.9619343	22.5858775	50.0	50.0
166251749	117	highway	path	114.0029453	22.4619196	114.0038548	22.4619466	50.0	50.0
227136375	110	highway	residential	114.026016	22.6352433	114.0259634	22.6352455	50.0	50.0
198809029	102	highway	motorway_link	113.879537	22.747325	113.8801781	22.7414878	50.0	50.0
219388065	119	highway	footway	114.1267815	22.6121892	114.1276305	22.6129275	50.0	50.0
227499864	108	highway	secondary	114.0558007	22.6152566	114.0559347	22.6152565	50.0	50.0
184268294	106	highway	primary	114.0550706	22.6116043	114.0559347	22.6152565	50.0	50.0
96344673	109	highway	tertiary	113.8144968	22.6521229	113.8149859	22.6522683	50.0	50.0
96344636	109	highway	tertiary	113.8140326	22.6539934	113.8149859	22.6522683	50.0	50.0
141766000	117	highway	path	114.177358	22.6043883	114.1775185	22.6053015	50.0	50.0
49613661	109	highway	tertiary	114.1665223	22.4485205	114.1665839	22.4486382	50.0	50.0
177639222	108	highway	secondary	113.9269097	22.929954	113.9258314	22.9281628	50.0	50.0
227774965	123	highway	unclassified	113.9664187	22.5954103	113.9666239	22.5957323	50.0	50.0
135328254	106	highway	primary	113.9471821	22.5119977	113.9465704	22.5090602	50.0	50.0
101317925	112	highway	service	113.8865704	22.5027306	113.8869582	22.5032758	50.0	50.0
101316733	112	highway	service	113.8860058	22.5040061	113.8869582	22.5032758	50.0	50.0
135269262	119	highway	footway	114.2328654	22.4707498	114.2329404	22.4704567	50.0	50.0
25507292	106	highway	primary	113.8213331	22.752967	113.8213164	22.7528005	50.0	50.0
206786637	110	highway	residential	114.0451628	22.4727545	114.0450439	22.4726956	50.0	50.0
123533882	119	highway	footway	114.2138775	22.5189973	114.2118873	22.5176895	50.0	50.0
205628380	112	highway	service	114.0257253	22.4667872	114.0259638	22.4667561	50.0	50.0
205628388	112	highway	service	114.025996	22.4669403	114.0259638	22.4667561	50.0	50.0
51192976	109	highway	tertiary	114.2170651	22.7078502	114.2174513	22.7077497	50.0	50.0
223456783	110	highway	residential	114.0311315	22.5238898	114.0310311	22.5239442	50.0	50.0
40954699	108	highway	secondary	114.031386	22.5244746	114.0310311	22.5239442	50.0	50.0
191918854	112	highway	service	114.1873419	22.4635395	114.1873474	22.46358	50.0	50.0
96946621	110	highway	residential	114.097007	22.5532885	114.0970317	22.5519126	50.0	50.0
25508411	108	highway	secondary	114.0993791	22.5519555	114.0970317	22.5519126	50.0	50.0
40954707	105	highway	trunk_link	114.0169106	22.5311628	114.0176478	22.5313004	50.0	50.0
166251773	112	highway	service	114.0062504	22.447265	114.0064503	22.4472273	50.0	50.0
101350136	112	highway	service	114.2109465	22.5194975	114.2078201	22.5207265	50.0	50.0
168838566	112	highway	service	114.2081091	22.5226801	114.2078201	22.5207265	50.0	50.0
99856732	110	highway	residential	114.0660103	22.4579228	114.0660639	22.4576799	50.0	50.0
101317861	112	highway	service	113.9093741	22.5246901	113.9092038	22.5247231	50.0	50.0
101315959	119	highway	footway	113.9053866	22.5254893	113.9092038	22.5247231	50.0	50.0
40978183	104	highway	trunk	114.0356865	22.5414075	114.0357811	22.5414223	50.0	50.0
51191120	106	highway	primary	114.3068475	22.6010614	114.3078386	22.6014199	50.0	50.0
146667523	110	highway	residential	114.1357039	22.4929871	114.1358627	22.492621	50.0	50.0
101315978	110	highway	residential	113.9072024	22.5303012	113.9084476	22.5303583	50.0	50.0
101317254	110	highway	residential	113.9084446	22.5306828	113.9084476	22.5303583	50.0	50.0
207663801	119	highway	footway	114.1562447	22.4514869	114.1562709	22.4515692	50.0	50.0
25447691	108	highway	secondary	113.9084505	22.5312537	113.9100333	22.5312705	50.0	50.0
25482440	108	highway	secondary	113.8203812	22.6479343	113.8194333	22.6477072	50.0	50.0
45586096	104	highway	trunk	114.1154134	22.5795494	114.1152133	22.5799753	50.0	50.0
46157003	104	highway	trunk	114.174252	22.5624322	114.1730972	22.5627926	50.0	50.0
74017037	104	highway	trunk	114.0680038	22.5286948	114.0677854	22.5278736	50.0	50.0
151000216	123	highway	unclassified	114.009478	22.9247562	114.0124509	22.9243271	50.0	50.0
151000214	123	highway	unclassified	114.0110553	22.9160625	114.0124509	22.9243271	50.0	50.0
157735175	110	highway	residential	114.1611835	22.4624321	114.1611131	22.4630499	25.0	25.0
157735164	110	highway	residential	114.1617672	22.4631096	114.1611131	22.4630499	25.0	25.0
228121859	110	highway	residential	114.0649547	22.5455305	114.0655057	22.5455404	50.0	50.0
166899541	119	highway	footway	113.9968762	22.4625701	113.9971987	22.4624133	50.0	50.0
166899711	119	highway	footway	113.9970773	22.4621788	113.9971987	22.4624133	50.0	50.0
25637664	108	highway	secondary	114.0038324	22.4640689	114.0027764	22.4644355	50.0	50.0
146667557	110	highway	residential	114.1460016	22.4991319	114.1455932	22.499477	50.0	50.0
40422222	102	highway	motorway_link	113.9252078	22.566699	113.9265212	22.565414	50.0	50.0
151219570	109	highway	tertiary	113.9213432	22.5851359	113.9211724	22.5853106	50.0	50.0
127712576	110	highway	residential	113.9963714	22.9808938	113.9962223	22.9810781	50.0	50.0
135906445	109	highway	tertiary	114.0190873	22.5374	114.0192004	22.5374181	50.0	50.0
222277667	110	highway	residential	114.0832432	22.5767208	114.0829457	22.5762517	50.0	50.0
222277674	110	highway	residential	114.0812229	22.5772835	114.0829457	22.5762517	50.0	50.0
101317429	112	highway	service	113.8478505	22.5859011	113.8482915	22.5858093	50.0	50.0
182670357	108	highway	secondary	113.8445087	22.6088287	113.8406192	22.6072474	50.0	50.0
52113189	106	highway	primary	113.949388	22.5713285	113.9498767	22.5713365	60.0	60.0
146667979	112	highway	service	114.1421712	22.4849309	114.1411674	22.4855834	50.0	50.0
151021926	123	highway	unclassified	114.0265804	22.9183124	114.0273234	22.9170147	50.0	50.0
151021920	110	highway	residential	114.0248996	22.9151711	114.0273234	22.9170147	50.0	50.0
126865925	104	highway	trunk	114.0452083	22.9104092	114.0530944	22.9116649	50.0	50.0
69347634	106	highway	primary	113.9408946	22.5273783	113.9409018	22.5270634	50.0	50.0
185419743	112	highway	service	114.1230087	22.5027809	114.1220723	22.5030361	50.0	50.0
103304603	113	highway	track	114.4423536	22.6320793	114.4426161	22.6318091	50.0	50.0
183984053	108	highway	secondary	114.1352762	22.6120826	114.1357362	22.613866	50.0	50.0
101317279	123	highway	unclassified	114.6100101	22.7570071	114.6105961	22.7568717	50.0	50.0
166243741	119	highway	footway	113.9821699	22.4636759	113.9820659	22.4639239	50.0	50.0
31354900	109	highway	tertiary	114.1041469	22.5530666	114.1042238	22.5530923	50.0	50.0
31354887	109	highway	tertiary	114.1052357	22.5514466	114.1042238	22.5530923	50.0	50.0
101316255	110	highway	residential	113.9091385	22.537993	113.9099019	22.5379937	50.0	50.0
200349009	101	highway	motorway	113.8923602	22.6651621	113.8920685	22.6665999	50.0	50.0
199147525	109	highway	tertiary	114.0945433	22.5652011	114.0945327	22.5656939	50.0	50.0
103199120	123	highway	unclassified	114.3449767	22.6068758	114.3451157	22.6062807	50.0	50.0
66291636	109	highway	tertiary	114.1521206	22.6793884	114.1519893	22.6806259	50.0	50.0
218925778	101	highway	motorway	114.5067574	22.6810829	114.5068758	22.6809731	50.0	50.0
184965463	119	highway	footway	114.0829455	22.492986	114.083607	22.4928555	50.0	50.0
[truncated: 128,478 more rows]
