# Supplementary material for: A long-term travel delay measurement study based on multi-modal human mobility data
Source: Sci Rep. 2022 Sep 26;12:15988. doi: 10.1038/s41598-022-19394-z (PMC9510763; doi:10.1038/s41598-022-19394-z)
Supplement: Supplementary file 1 — Supplementary Information 1. [file 41598_2022_19394_MOESM1_ESM.zip › data/weather-records-5-years.csv]

ID	city	Date	weather	temperature (? )	wind
0	Shenzhen	1/1/2013	partly cloudy	12	breeze
1	Shenzhen	1/2/2013	overcast	19--12	breeze
2	Shenzhen	1/3/2013	partly cloudy	19--9	3--4
3	Shenzhen	1/4/2013	partly cloudy	12--9	breeze
4	Shenzhen	1/5/2013	partly cloudy	16--10	breeze
5	Shenzhen	1/6/2013	partly cloudy	20--11	breeze
6	Shenzhen	1/7/2013	overcast	20--13	breeze
7	Shenzhen	1/8/2013	partly cloudy	19--12	breeze
8	Shenzhen	1/9/2013	Light rain	15--11	breeze
9	Shenzhen	1/10/2013	partly cloudy	16--10	breeze
10	Shenzhen	1/11/2013	partly cloudy	17--12	breeze
11	Shenzhen	1/12/2013	partly cloudy	19--14	breeze
12	Shenzhen	1/13/2013	partly cloudy	11	breeze
13	Shenzhen	1/14/2013	partly cloudy	20--11	breeze
14	Shenzhen	1/15/2013	Sunny to cloudy	21--12	breeze
15	Shenzhen	1/16/2013	partly cloudy	22--13	breeze
16	Shenzhen	1/17/2013	partly cloudy	21--10	breeze
17	Shenzhen	1/18/2013	partly cloudy	19--13	breeze
18	Shenzhen	1/19/2013	partly cloudy	19--14	breeze
19	Shenzhen	1/20/2013	partly cloudy	21--16	breeze
20	Shenzhen	1/21/2013	partly cloudy	23--18	breeze
21	Shenzhen	1/22/2013	partly cloudy	26--17	breeze
22	Shenzhen	1/23/2013	partly cloudy	24--17	breeze
23	Shenzhen	1/24/2013	partly cloudy	22--14	breeze
24	Shenzhen	1/25/2013	partly cloudy	16	breeze
25	Shenzhen	1/26/2013	Cloudy with showers	22--14	breeze
26	Shenzhen	1/27/2013	partly cloudy	19--14	breeze
27	Shenzhen	1/28/2013	partly cloudy	20--14	breeze
28	Shenzhen	1/29/2013	partly cloudy	16	breeze
29	Shenzhen	1/30/2013	partly cloudy	24--16	breeze
30	Shenzhen	1/31/2013	partly cloudy	24--17	breeze
31	Shenzhen	2/1/2013	partly cloudy	25--17	breeze
32	Shenzhen	2/2/2013	Light rain	17	breeze
33	Shenzhen	2/3/2013	cloudy to overcast	23--19	breeze
34	Shenzhen	2/4/2013	overcast	25--20	breeze
35	Shenzhen	2/5/2013	partly cloudy	25--21	breeze
36	Shenzhen	2/6/2013	partly cloudy	20	breeze
37	Shenzhen	2/7/2013	Cloudy to light rain	25--14	breeze
38	Shenzhen	2/8/2013	overcast	NULL--NULL	breeze
39	Shenzhen	2/9/2013	partly cloudy	14--10	breeze
40	Shenzhen	2/10/2013	partly cloudy	14	breeze
41	Shenzhen	2/11/2013	partly cloudy	21--16	breeze
42	Shenzhen	2/12/2013	partly cloudy	25--14	breeze
43	Shenzhen	2/13/2013	partly cloudy	19--15	breeze
44	Shenzhen	2/14/2013	partly cloudy	23--17	breeze
45	Shenzhen	2/15/2013	cloudy to overcast	25--16	breeze
46	Shenzhen	2/16/2013	overcast to cloudy	20--17	breeze
47	Shenzhen	2/17/2013	partly cloudy	22--18	breeze
48	Shenzhen	2/18/2013	Cloudy with showers	26--17	breeze
49	Shenzhen	2/19/2013	partly cloudy	26--13	breeze
50	Shenzhen	2/20/2013	partly cloudy	18--16	breeze
51	Shenzhen	2/21/2013	partly cloudy	23--17	breeze
52	Shenzhen	2/22/2013	partly cloudy	24--14	breeze
53	Shenzhen	2/23/2013	partly cloudy	20--15	breeze
54	Shenzhen	2/24/2013	partly cloudy	23--17	breeze
55	Shenzhen	2/25/2013	partly cloudy	25--19	breeze
56	Shenzhen	2/26/2013	Shower turning to cloudy	25--20	breeze
57	Shenzhen	2/27/2013	partly cloudy	27--21	breeze
58	Shenzhen	2/28/2013	partly cloudy	25--19	breeze
59	Shenzhen	3/1/2013	Cloudy to light rain	25--13	breeze
60	Shenzhen	3/2/2013	Light rain	20--12	4--5
61	Shenzhen	3/3/2013	partly cloudy	17--11	breeze
62	Shenzhen	3/4/2013	partly cloudy	21--14	breeze
63	Shenzhen	3/5/2013	partly cloudy	23--16	breeze
64	Shenzhen	3/6/2013	clear	26--16	breeze
65	Shenzhen	3/7/2013	clear	28--17	breeze
66	Shenzhen	3/8/2013	partly cloudy	27--18	breeze
67	Shenzhen	3/9/2013	partly cloudy	28--17	breeze
68	Shenzhen	3/10/2013	Sunny to cloudy	27--17	breeze
69	Shenzhen	3/11/2013	partly cloudy	23--19	breeze
70	Shenzhen	3/12/2013	partly cloudy	27--19	breeze
71	Shenzhen	3/13/2013	Cloudy to clear	27--18	breeze
72	Shenzhen	3/14/2013	partly cloudy	22--16	breeze
73	Shenzhen	3/15/2013	partly cloudy	24--17	breeze
74	Shenzhen	3/16/2013	partly cloudy	26--18	breeze
75	Shenzhen	3/17/2013	partly cloudy	20	breeze
76	Shenzhen	3/18/2013	cloudy to overcast	26--21	breeze
77	Shenzhen	3/19/2013	Cloudy turns middle rain	27--21	breeze
78	Shenzhen	3/20/2013	Middle Rain turns to showers	28--21	breeze
79	Shenzhen	3/21/2013	overcast	20	breeze
80	Shenzhen	3/22/2013	partly cloudy	26--21	breeze
81	Shenzhen	3/23/2013	Cloudy to thunder shower	28--20	breeze
82	Shenzhen	3/24/2013	Thunder shower turns cloudy	27--21	breeze
83	Shenzhen	3/25/2013	shower	19	breeze
84	Shenzhen	3/26/2013	Middle rain turns rainstorm	23--18	breeze
85	Shenzhen	3/27/2013	Thunderstorm turns overcast	23--19	breeze
86	Shenzhen	3/28/2013	rainstorm	23--18	breeze
87	Shenzhen	3/29/2013	shower	19	breeze
88	Shenzhen	3/30/2013	Medium rain	22--18	breeze
89	Shenzhen	3/31/2013	shower	23--18	breeze
90	Shenzhen	4/1/2013	cloudy to overcast	23--20	breeze
91	Shenzhen	4/2/2013	shower	20	breeze
92	Shenzhen	4/3/2013	Light rain	21--19	breeze
93	Shenzhen	4/4/2013	Light rain	24--18	breeze
94	Shenzhen	4/5/2013	rainstorm turns to moderate rain	24--18	breeze
95	Shenzhen	4/6/2013	partly cloudy	14	breeze
96	Shenzhen	4/7/2013	cloudy to overcast	21--16	breeze
97	Shenzhen	4/8/2013	light rain turns cloudy	22--19	breeze
98	Shenzhen	4/9/2013	Middle Rain turns to showers	20--16	breeze
99	Shenzhen	4/10/2013	shower	16	breeze
100	Shenzhen	4/11/2013	Middle rain to light rain	19--15	breeze
101	Shenzhen	4/12/2013	cloudy to overcast	20--17	breeze
102	Shenzhen	4/13/2013	partly cloudy	24--18	breeze
103	Shenzhen	4/14/2013	partly cloudy	26--20	breeze
104	Shenzhen	4/15/2013	partly cloudy	29--20	breeze
105	Shenzhen	4/16/2013	cloudy to overcast	27--23	breeze
106	Shenzhen	4/17/2013	Showers turn to moderate rain	27--22	breeze
107	Shenzhen	4/18/2013	shower	28--23	breeze
108	Shenzhen	4/19/2013	Heavy rain turns to moderate rain	27--22	breeze
109	Shenzhen	4/20/2013	Little rain to thunder shower	28--20	breeze
110	Shenzhen	4/21/2013	overcast	24--18	breeze
111	Shenzhen	4/22/2013	partly cloudy	24--20	breeze
112	Shenzhen	4/23/2013	partly cloudy	26--21	breeze
113	Shenzhen	4/24/2013	partly cloudy	29--22	breeze
114	Shenzhen	4/25/2013	light rain to moderate rain	30--21	breeze
115	Shenzhen	4/26/2013	Middle Rain turns to showers	24--20	breeze
116	Shenzhen	4/27/2013	cloudy to overcast	26--21	breeze
117	Shenzhen	4/28/2013	partly cloudy	27--22	breeze
118	Shenzhen	4/29/2013	Cloudy with showers	28--23	breeze
119	Shenzhen	4/30/2013	heavy rain turns cloudy	30--20	breeze
120	Shenzhen	5/1/2013	partly cloudy	27--20	breeze
121	Shenzhen	5/2/2013	Shower turning to cloudy	23--17	breeze
122	Shenzhen	5/3/2013	Cloudy with showers	25--19	breeze
123	Shenzhen	5/4/2013	light rain turns cloudy	24--20	breeze
124	Shenzhen	5/5/2013	partly cloudy	27--22	breeze
125	Shenzhen	5/6/2013	partly cloudy	28--22	breeze
126	Shenzhen	5/7/2013	partly cloudy	28--23	breeze
127	Shenzhen	5/8/2013	shower and thunderstorms	28--23	breeze
128	Shenzhen	5/9/2013	Thunder shower turns cloudy	30--24	breeze
129	Shenzhen	5/10/2013	Middle rain to heavy rain	30--23	breeze
130	Shenzhen	5/11/2013	partly cloudy	29--23	breeze
131	Shenzhen	5/12/2013	partly cloudy	29--24	breeze
132	Shenzhen	5/13/2013	partly cloudy	24	breeze
133	Shenzhen	5/14/2013	shower	30--24	breeze
134	Shenzhen	5/15/2013	Showers turn to moderate rain	31--25	breeze
135	Shenzhen	5/16/2013	heavy rain to rainstorm turns rainstorm	30--24	breeze
136	Shenzhen	5/17/2013	Thunder shower turns shower	29--25	breeze
137	Shenzhen	5/18/2013	shower	26	breeze
138	Shenzhen	5/19/2013	partly cloudy	32--25	breeze
139	Shenzhen	5/20/2013	Middle to heavy rain turns rainstorm	31--25	breeze
140	Shenzhen	5/21/2013	Middle rain turns rainstorm	30--24	breeze
141	Shenzhen	5/22/2013	Heavy rain turns shower	29--24	breeze
142	Shenzhen	5/23/2013	partly cloudy	30--25	breeze
143	Shenzhen	5/24/2013	partly cloudy	32--25	breeze
144	Shenzhen	5/25/2013	rainstorm	24	breeze
145	Shenzhen	5/26/2013	Middle to heavy rain turns rainstorm	27--24	breeze
146	Shenzhen	5/27/2013	Shower turning to cloudy	30--27	breeze
147	Shenzhen	5/28/2013	partly cloudy	27	breeze
148	Shenzhen	5/29/2013	Shower turning to cloudy	31--28	breeze
149	Shenzhen	5/30/2013	Cloudy to clear	32--26	breeze
150	Shenzhen	5/31/2013	partly cloudy	32--27	breeze
151	Shenzhen	6/1/2013	partly cloudy	34--27	breeze
152	Shenzhen	6/2/2013	partly cloudy	33--27	breeze
153	Shenzhen	6/3/2013	Thunder shower turns cloudy	33--26	breeze
154	Shenzhen	6/4/2013	Light rain	27	breeze
155	Shenzhen	6/5/2013	shower	32--25	breeze
156	Shenzhen	6/6/2013	Shower turning to cloudy	31--26	breeze
157	Shenzhen	6/7/2013	Shower turning to cloudy	33--27	breeze
158	Shenzhen	6/8/2013	shower	32--27	breeze
159	Shenzhen	6/9/2013	shower	31--26	breeze
160	Shenzhen	6/10/2013	heavy rain to rainstorm turns thunder shower	32--24	breeze
161	Shenzhen	6/11/2013	Showers turn to moderate rain	30--23	breeze
162	Shenzhen	6/12/2013	Showers turn overcast	29--24	breeze
163	Shenzhen	6/13/2013	Light rain	26--22	breeze
164	Shenzhen	6/14/2013	heavy rain	27--23	breeze
165	Shenzhen	6/15/2013	heavy rain to rainstorm turns heavy rain	27--24	3--4
166	Shenzhen	6/16/2013	shower	30--26	breeze
167	Shenzhen	6/17/2013	shower	32--27	breeze
168	Shenzhen	6/18/2013	Shower turning to cloudy	33--27	breeze
169	Shenzhen	6/19/2013	partly cloudy	34--27	breeze
170	Shenzhen	6/20/2013	partly cloudy	34--27	breeze
171	Shenzhen	6/21/2013	thunderstorm to moderate rain	34--25	breeze
172	Shenzhen	6/22/2013	Medium rain	30--25	3--4
173	Shenzhen	6/23/2013	shower	26	breeze
174	Shenzhen	6/24/2013	Heavy rain turns rainstorm	27--25	3--4
175	Shenzhen	6/25/2013	Middle rain to light rain	30--27	breeze
176	Shenzhen	6/26/2013	partly cloudy	32--28	breeze
177	Shenzhen	6/27/2013	partly cloudy	28	breeze
178	Shenzhen	6/28/2013	partly cloudy	32--27	3--4
179	Shenzhen	6/29/2013	Shower turning to cloudy	33--28	breeze
180	Shenzhen	6/30/2013	partly cloudy	33--27	breeze
181	Shenzhen	7/1/2013	Light rain truns rainstorm	31--25	breeze
182	Shenzhen	7/2/2013	Shower turning to cloudy	33--27	breeze
183	Shenzhen	7/3/2013	partly cloudy	33--27	breeze
184	Shenzhen	7/4/2013	clear	27	breeze
185	Shenzhen	7/5/2013	partly cloudy	33--27	breeze
186	Shenzhen	7/6/2013	shower and thunderstorms	30--26	breeze
187	Shenzhen	7/7/2013	shower	32--26	breeze
188	Shenzhen	7/8/2013	shower	32--26	breeze
189	Shenzhen	7/9/2013	partly cloudy	32--26	breeze
190	Shenzhen	7/10/2013	shower and thunderstorms	32--26	breeze
191	Shenzhen	7/11/2013	partly cloudy	33--27	breeze
192	Shenzhen	7/12/2013	partly cloudy	34--28	breeze
193	Shenzhen	7/13/2013	Shower turning to cloudy	33--27	breeze
194	Shenzhen	7/14/2013	Shower turning to cloudy	31--27	breeze
195	Shenzhen	7/15/2013	Thunder shower turns shower	32--25	breeze
196	Shenzhen	7/16/2013	heavy rain	25	breeze
197	Shenzhen	7/17/2013	Middle Rain turns to showers	29--26	breeze
198	Shenzhen	7/18/2013	Shower turning to cloudy	32--25	breeze
199	Shenzhen	7/19/2013	rainstorm	25	3--4
200	Shenzhen	7/20/2013	shower	31--26	breeze
201	Shenzhen	7/21/2013	Shower turning to cloudy	32--26	breeze
202	Shenzhen	7/22/2013	Shower turning to cloudy	32--26	breeze
203	Shenzhen	7/23/2013	Light rain	26	breeze
204	Shenzhen	7/24/2013	Heavy rain turns to moderate rain	30--24	breeze
205	Shenzhen	7/25/2013	heavy rain to rainstorm turns rainstorm	27--24	breeze
206	Shenzhen	7/26/2013	heavy rain to rainstorm turns heavy rain	28--25	breeze
207	Shenzhen	7/27/2013	Middle Rain turns to showers	30--25	breeze
208	Shenzhen	7/28/2013	Shower turning to cloudy	32--27	breeze
209	Shenzhen	7/29/2013	partly cloudy	33--26	breeze
210	Shenzhen	7/30/2013	partly cloudy	33--26	breeze
211	Shenzhen	7/31/2013	shower	33--26	breeze
212	Shenzhen	8/1/2013	Medium rain	31--25	3--4
213	Shenzhen	8/2/2013	Middle rain to heavy rain	30--25	breeze
214	Shenzhen	8/3/2013	Thunder shower turns cloudy	30--25	breeze
215	Shenzhen	8/4/2013	partly cloudy	27	breeze
216	Shenzhen	8/5/2013	partly cloudy	33--26	breeze
217	Shenzhen	8/6/2013	partly cloudy	33--27	breeze
218	Shenzhen	8/7/2013	Thunder shower turns cloudy	32--28	breeze
219	Shenzhen	8/8/2013	clear	33--27	breeze
220	Shenzhen	8/9/2013	partly cloudy	34--27	breeze
221	Shenzhen	8/10/2013	partly cloudy	34--28	breeze
222	Shenzhen	8/11/2013	clear	33--26	breeze
223	Shenzhen	8/12/2013	partly cloudy	33--26	breeze
224	Shenzhen	8/13/2013	Middle rain turns rainstorm	30--25	3--4
225	Shenzhen	8/14/2013	heavy rain to rainstorm turns rainstorm	28--25	4--5
226	Shenzhen	8/15/2013	Middle rain turns rainstorm	29--26	3--4
227	Shenzhen	8/16/2013	Heavy rain turns rainstorm	28--25	breeze
228	Shenzhen	8/17/2013	heavy rain	28--25	breeze
229	Shenzhen	8/18/2013	Medium rain	26	breeze
230	Shenzhen	8/19/2013	shower	32--26	breeze
231	Shenzhen	8/20/2013	partly cloudy	33--27	breeze
232	Shenzhen	8/21/2013	shower	32--26	breeze
233	Shenzhen	8/22/2013	thunderstorm to moderate rain	31--26	breeze
234	Shenzhen	8/23/2013	rainstorm to heavy rain	28--25	breeze
235	Shenzhen	8/24/2013	Middle Rain turns to showers	29--26	breeze
236	Shenzhen	8/25/2013	partly cloudy	27	breeze
237	Shenzhen	8/26/2013	partly cloudy	32--26	breeze
238	Shenzhen	8/27/2013	Sunny to cloudy	33--27	breeze
239	Shenzhen	8/28/2013	partly cloudy	33--27	breeze
240	Shenzhen	8/29/2013	partly cloudy	34--26	breeze
241	Shenzhen	8/30/2013	Middle rain to heavy rain	29--25	breeze
242	Shenzhen	8/31/2013	shower	29--25	breeze
243	Shenzhen	9/1/2013	partly cloudy	26	breeze
244	Shenzhen	9/2/2013	Shower turning to cloudy	32--25	breeze
245	Shenzhen	9/3/2013	shower	31--24	breeze
246	Shenzhen	9/4/2013	Middle Rain turns to showers	28--24	breeze
247	Shenzhen	9/5/2013	shower	24	breeze
248	Shenzhen	9/6/2013	Shower turning to cloudy	30--25	breeze
249	Shenzhen	9/7/2013	Sunny to cloudy	32--26	breeze
250	Shenzhen	9/8/2013	partly cloudy	32--26	breeze
251	Shenzhen	9/9/2013	partly cloudy	26	breeze
252	Shenzhen	9/10/2013	partly cloudy	32--26	breeze
253	Shenzhen	9/11/2013	partly cloudy	33--26	breeze
254	Shenzhen	9/12/2013	partly cloudy	32--26	breeze
255	Shenzhen	9/13/2013	partly cloudy	26	breeze
256	Shenzhen	9/14/2013	Shower turning to cloudy	32--26	breeze
257	Shenzhen	9/15/2013	shower	33--25	breeze
258	Shenzhen	9/16/2013	Cloudy to clear	32--25	breeze
259	Shenzhen	9/17/2013	partly cloudy	26	breeze
260	Shenzhen	9/18/2013	partly cloudy	31--25	breeze
261	Shenzhen	9/19/2013	partly cloudy	32--26	breeze
262	Shenzhen	9/20/2013	partly cloudy	33--26	breeze
263	Shenzhen	9/21/2013	shower	25	4--5
264	Shenzhen	9/22/2013	Middle to heavy rain turns rainstorm	30--24	8--9
265	Shenzhen	9/23/2013	Light rain	29--26	3--4
266	Shenzhen	9/24/2013	partly cloudy	31--27	breeze
267	Shenzhen	9/25/2013	partly cloudy	24	breeze
268	Shenzhen	9/26/2013	partly cloudy	30--25	breeze
269	Shenzhen	9/27/2013	partly cloudy	30--24	breeze
270	Shenzhen	9/28/2013	partly cloudy	30--24	breeze
271	Shenzhen	9/29/2013	Cloudy with showers	29--23	breeze
272	Shenzhen	9/30/2013	Shower turning to cloudy	28--24	breeze
273	Shenzhen	10/1/2013	Cloudy to clear	31--24	breeze
274	Shenzhen	10/2/2013	clear	32--23	breeze
275	Shenzhen	10/3/2013	partly cloudy	30--24	breeze
276	Shenzhen	10/4/2013	Cloudy to clear	31--22	breeze
277	Shenzhen	10/5/2013	clear	30--22	breeze
278	Shenzhen	10/6/2013	Sunny to cloudy	31--23	breeze
279	Shenzhen	10/7/2013	partly cloudy	31--24	breeze
280	Shenzhen	10/8/2013	partly cloudy	30--24	breeze
281	Shenzhen	10/9/2013	partly cloudy	29--24	breeze
282	Shenzhen	10/10/2013	partly cloudy	25	breeze
283	Shenzhen	10/11/2013	partly cloudy	31--25	breeze
284	Shenzhen	10/12/2013	partly cloudy	32--24	breeze
285	Shenzhen	10/13/2013	partly cloudy	25	breeze
286	Shenzhen	10/14/2013	partly cloudy	30--24	breeze
287	Shenzhen	10/15/2013	partly cloudy	29--21	breeze
288	Shenzhen	10/16/2013	partly cloudy	27--21	breeze
289	Shenzhen	10/17/2013	partly cloudy	26--22	breeze
290	Shenzhen	10/18/2013	partly cloudy	28--21	breeze
291	Shenzhen	10/19/2013	partly cloudy	28--23	breeze
292	Shenzhen	10/20/2013	partly cloudy	30--23	breeze
293	Shenzhen	10/21/2013	partly cloudy	30--23	breeze
294	Shenzhen	10/22/2013	partly cloudy	29--21	breeze
295	Shenzhen	10/23/2013	partly cloudy	28--20	breeze
296	Shenzhen	10/24/2013	partly cloudy	28--20	breeze
297	Shenzhen	10/25/2013	partly cloudy	26--18	breeze
298	Shenzhen	10/26/2013	partly cloudy	18	breeze
299	Shenzhen	10/27/2013	partly cloudy	26--19	breeze
300	Shenzhen	10/28/2013	partly cloudy	27--20	breeze
301	Shenzhen	10/29/2013	partly cloudy	27--21	breeze
302	Shenzhen	10/30/2013	partly cloudy	23	breeze
303	Shenzhen	10/31/2013	partly cloudy	30--22	breeze
304	Shenzhen	11/1/2013	partly cloudy	31--21	breeze
305	Shenzhen	11/2/2013	Cloudy with showers	29--22	breeze
306	Shenzhen	11/3/2013	partly cloudy	23	3--4
307	Shenzhen	11/4/2013	partly cloudy	27--21	breeze
308	Shenzhen	11/5/2013	partly cloudy	25--21	breeze
309	Shenzhen	11/6/2013	partly cloudy	27--22	breeze
310	Shenzhen	11/7/2013	partly cloudy	28--22	breeze
311	Shenzhen	11/8/2013	partly cloudy	28--23	breeze
312	Shenzhen	11/9/2013	Cloudy with showers	29--23	breeze
313	Shenzhen	11/10/2013	shower	26--22	breeze
314	Shenzhen	11/11/2013	cloudy to overcast	27--22	3--4
315	Shenzhen	11/12/2013	Light rain	24--20	breeze
316	Shenzhen	11/13/2013	overcast to shower	21--17	3--4
317	Shenzhen	11/14/2013	partly cloudy	23--18	breeze
318	Shenzhen	11/15/2013	partly cloudy	25--17	breeze
319	Shenzhen	11/16/2013	partly cloudy	26--16	breeze
320	Shenzhen	11/17/2013	partly cloudy	26--18	breeze
321	Shenzhen	11/18/2013	partly cloudy	24--16	breeze
322	Shenzhen	11/19/2013	partly cloudy	24--17	breeze
323	Shenzhen	11/20/2013	light rain turns cloudy	22--18	breeze
324	Shenzhen	11/21/2013	partly cloudy	24--18	breeze
325	Shenzhen	11/22/2013	partly cloudy	24--19	breeze
326	Shenzhen	11/23/2013	partly cloudy	27--19	breeze
327	Shenzhen	11/24/2013	light rain turns cloudy	25--16	breeze
328	Shenzhen	11/25/2013	partly cloudy	22--13	breeze
329	Shenzhen	11/26/2013	partly cloudy	24--16	breeze
330	Shenzhen	11/27/2013	Showers turn overcast	23--12	3--4
331	Shenzhen	11/28/2013	partly cloudy	18--11	3--4
332	Shenzhen	11/29/2013	clear	11	breeze
333	Shenzhen	11/30/2013	partly cloudy	19--13	breeze
334	Shenzhen	12/1/2013	Sunny to cloudy	22--13	breeze
335	Shenzhen	12/2/2013	partly cloudy	23--15	breeze
336	Shenzhen	12/3/2013	Sunny to cloudy	24--15	breeze
337	Shenzhen	12/4/2013	partly cloudy	13	breeze
338	Shenzhen	12/5/2013	Cloudy to clear	24--15	breeze
339	Shenzhen	12/6/2013	partly cloudy	23--15	breeze
340	Shenzhen	12/7/2013	partly cloudy	23--16	breeze
341	Shenzhen	12/8/2013	partly cloudy	17	breeze
342	Shenzhen	12/9/2013	partly cloudy	24--15	breeze
343	Shenzhen	12/10/2013	Cloudy to haze	22--15	breeze
344	Shenzhen	12/11/2013	partly cloudy	21--15	breeze
345	Shenzhen	12/12/2013	overcast turns haze	20--14	breeze
346	Shenzhen	12/13/2013	haze	14	breeze
347	Shenzhen	12/14/2013	Showers turn to moderate rain	20--14	breeze
348	Shenzhen	12/15/2013	light to the middle rain turns rainstorm	17--11	breeze
349	Shenzhen	12/16/2013	heavy rain	12--8	breeze
350	Shenzhen	12/17/2013	heavy rain to rainstorm turns light rain	12--7	breeze
351	Shenzhen	12/18/2013	partly cloudy	14--7	3--4
352	Shenzhen	12/19/2013	partly cloudy	15--7	breeze
353	Shenzhen	12/20/2013	partly cloudy	15--8	breeze
354	Shenzhen	12/21/2013	partly cloudy	16--9	breeze
355	Shenzhen	12/22/2013	partly cloudy	15--9	breeze
356	Shenzhen	12/23/2013	partly cloudy	17--9	breeze
357	Shenzhen	12/24/2013	Cloudy to clear	18--11	breeze
358	Shenzhen	12/25/2013	partly cloudy	19--11	breeze
359	Shenzhen	12/26/2013	partly cloudy	8	3--4
360	Shenzhen	12/27/2013	partly cloudy	16--8	breeze
361	Shenzhen	12/28/2013	partly cloudy	15--7	breeze
362	Shenzhen	12/29/2013	Sunny to cloudy	15--9	breeze
363	Shenzhen	12/30/2013	Sunny to cloudy	17--9	breeze
364	Shenzhen	12/31/2013	Sunny to cloudy	19--12	breeze
365	Shenzhen	1/1/2014	partly cloudy	21--15	breeze
366	Shenzhen	1/2/2014	partly cloudy	22--15	breeze
367	Shenzhen	1/3/2014	Sunny to cloudy	24--13	breeze
368	Shenzhen	1/4/2014	partly cloudy	21--12	breeze
369	Shenzhen	1/5/2014	partly cloudy	20--14	breeze
370	Shenzhen	1/6/2014	cloudy to overcast	21--15	breeze
371	Shenzhen	1/7/2014	cloudy to overcast	22--17	breeze
372	Shenzhen	1/8/2014	overcast to cloudy	23--11	breeze
373	Shenzhen	1/9/2014	partly cloudy	16--12	breeze
374	Shenzhen	1/10/2014	partly cloudy	18--14	breeze
375	Shenzhen	1/11/2014	partly cloudy	14	breeze
376	Shenzhen	1/12/2014	partly cloudy	21--10	breeze
377	Shenzhen	1/13/2014	overcast to cloudy	15--9	breeze
378	Shenzhen	1/14/2014	partly cloudy	17--8	breeze
379	Shenzhen	1/15/2014	partly cloudy	17--10	breeze
380	Shenzhen	1/16/2014	Sunny to cloudy	19--11	breeze
381	Shenzhen	1/17/2014	Sunny to cloudy	21--12	breeze
382	Shenzhen	1/18/2014	partly cloudy	11	breeze
383	Shenzhen	1/19/2014	partly cloudy	19--11	breeze
384	Shenzhen	1/20/2014	partly cloudy	21--10	breeze
385	Shenzhen	1/21/2014	Cloudy to clear	18--8	breeze
386	Shenzhen	1/22/2014	partly cloudy	18--9	breeze
387	Shenzhen	1/23/2014	partly cloudy	20--12	breeze
388	Shenzhen	1/24/2014	partly cloudy	21--14	breeze
389	Shenzhen	1/25/2014	partly cloudy	21--16	breeze
390	Shenzhen	1/26/2014	partly cloudy	24--16	breeze
391	Shenzhen	1/27/2014	Cloudy to clear	22--15	breeze
392	Shenzhen	1/28/2014	partly cloudy	23--15	breeze
393	Shenzhen	1/29/2014	partly cloudy	24--15	breeze
394	Shenzhen	1/30/2014	Sunny to cloudy	26--16	breeze
395	Shenzhen	1/31/2014	partly cloudy	25--17	breeze
396	Shenzhen	2/1/2014	partly cloudy	26--18	breeze
397	Shenzhen	2/2/2014	partly cloudy	17	breeze
398	Shenzhen	2/3/2014	clear	26--16	breeze
399	Shenzhen	2/4/2014	partly cloudy	24--16	breeze
400	Shenzhen	2/5/2014	partly cloudy	22--17	breeze
401	Shenzhen	2/6/2014	partly cloudy	18	breeze
402	Shenzhen	2/7/2014	overcast to light rain	24--15	breeze
403	Shenzhen	2/8/2014	Light rain	17--10	breeze
404	Shenzhen	2/9/2014	Light rain	16--5	3--4
405	Shenzhen	2/10/2014	Light rain	5	3--4
406	Shenzhen	2/11/2014	partly cloudy	10--6	breeze
407	Shenzhen	2/12/2014	overcast to light rain	8--6	breeze
408	Shenzhen	2/13/2014	Light rain	8--6	breeze
409	Shenzhen	2/14/2014	partly cloudy	12--8	breeze
410	Shenzhen	2/15/2014	overcast to cloudy	15--12	breeze
411	Shenzhen	2/16/2014	cloudy to overcast	18--15	breeze
412	Shenzhen	2/17/2014	overcast to cloudy	22--17	breeze
413	Shenzhen	2/18/2014	Light rain	7	3--4
414	Shenzhen	2/19/2014	Shower turning to cloudy	10--6	breeze
415	Shenzhen	2/20/2014	partly cloudy	15--9	breeze
416	Shenzhen	2/21/2014	partly cloudy	19--12	breeze
417	Shenzhen	2/22/2014	Shower turning to cloudy	19--13	breeze
418	Shenzhen	2/23/2014	partly cloudy	21--16	breeze
419	Shenzhen	2/24/2014	partly cloudy	25--17	breeze
420	Shenzhen	2/25/2014	partly cloudy	25--19	breeze
421	Shenzhen	2/26/2014	partly cloudy	25--18	breeze
422	Shenzhen	2/27/2014	partly cloudy	25--19	breeze
423	Shenzhen	2/28/2014	light rain turns cloudy	23--18	breeze
424	Shenzhen	3/1/2014	cloudy to overcast	25--17	breeze
425	Shenzhen	3/2/2014	Cloudy to light rain	22--16	breeze
426	Shenzhen	3/3/2014	light rain turns cloudy	20--16	breeze
427	Shenzhen	3/4/2014	partly cloudy	15	breeze
428	Shenzhen	3/5/2014	overcast	19--15	breeze
429	Shenzhen	3/6/2014	Shower turns light rain	19--14	breeze
430	Shenzhen	3/7/2014	overcast	17--14	breeze
431	Shenzhen	3/8/2014	Cloudy to light rain	18--13	breeze
432	Shenzhen	3/9/2014	Light rain	14--12	breeze
433	Shenzhen	3/10/2014	overcast	15--14	breeze
434	Shenzhen	3/11/2014	partly cloudy	19--17	breeze
435	Shenzhen	3/12/2014	Shower turns light rain	23--16	breeze
436	Shenzhen	3/13/2014	partly cloudy	21--14	breeze
437	Shenzhen	3/14/2014	partly cloudy	19--15	breeze
438	Shenzhen	3/15/2014	partly cloudy	20--16	breeze
439	Shenzhen	3/16/2014	partly cloudy	19	breeze
440	Shenzhen	3/17/2014	partly cloudy	25--19	breeze
441	Shenzhen	3/18/2014	partly cloudy	26--20	breeze
442	Shenzhen	3/19/2014	partly cloudy	28--19	breeze
443	Shenzhen	3/20/2014	Shower turning to cloudy	25--15	3--4
444	Shenzhen	3/21/2014	partly cloudy	17--14	breeze
445	Shenzhen	3/22/2014	partly cloudy	20--15	breeze
446	Shenzhen	3/23/2014	partly cloudy	23--16	breeze
447	Shenzhen	3/24/2014	partly cloudy	26--17	breeze
448	Shenzhen	3/25/2014	partly cloudy	27--20	breeze
449	Shenzhen	3/26/2014	partly cloudy	28--20	breeze
450	Shenzhen	3/27/2014	partly cloudy	20	breeze
451	Shenzhen	3/28/2014	partly cloudy	28--21	breeze
452	Shenzhen	3/29/2014	Thunder shower turns shower	27--19	breeze
453	Shenzhen	3/30/2014	thunderstorm to moderate rain	25--20	breeze
454	Shenzhen	3/31/2014	heavy rain to rainstorm turns moderate rain	22--19	breeze
455	Shenzhen	4/1/2014	Thunderstorms to light rain	23--20	breeze
456	Shenzhen	4/2/2014	Heavy rain turns to moderate rain	22--19	breeze
457	Shenzhen	4/3/2014	heavy rain to rainstorm turns cloudy	23--18	breeze
458	Shenzhen	4/4/2014	partly cloudy	26--18	breeze
459	Shenzhen	4/5/2014	partly cloudy	25--18	breeze
460	Shenzhen	4/6/2014	light to middle rain turns heavy rain	22--18	breeze
461	Shenzhen	4/7/2014	partly cloudy	24--19	breeze
462	Shenzhen	4/8/2014	light rain turns cloudy	24--20	breeze
463	Shenzhen	4/9/2014	partly cloudy	27--20	breeze
464	Shenzhen	4/10/2014	partly cloudy	28--21	breeze
465	Shenzhen	4/11/2014	partly cloudy	28--21	breeze
466	Shenzhen	4/12/2014	partly cloudy	29--22	breeze
467	Shenzhen	4/13/2014	cloudy to overcast	30--21	breeze
468	Shenzhen	4/14/2014	cloudy to overcast	26--20	breeze
469	Shenzhen	4/15/2014	partly cloudy	26--22	breeze
470	Shenzhen	4/16/2014	partly cloudy	27--22	breeze
471	Shenzhen	4/17/2014	partly cloudy	29--22	breeze
472	Shenzhen	4/18/2014	partly cloudy	31--22	breeze
473	Shenzhen	4/19/2014	partly cloudy	30--23	breeze
474	Shenzhen	4/20/2014	overcast to cloudy	29--23	breeze
475	Shenzhen	4/21/2014	partly cloudy	22	breeze
476	Shenzhen	4/22/2014	Cloudy with showers	29--22	breeze
477	Shenzhen	4/23/2014	partly cloudy	28--21	breeze
478	Shenzhen	4/24/2014	cloudy to overcast	28--22	breeze
479	Shenzhen	4/25/2014	partly cloudy	29--23	breeze
480	Shenzhen	4/26/2014	shower	28--21	breeze
481	Shenzhen	4/27/2014	partly cloudy	29--22	breeze
482	Shenzhen	4/28/2014	partly cloudy	22	breeze
483	Shenzhen	4/29/2014	Cloudy to light rain	29--20	breeze
484	Shenzhen	4/30/2014	Showers turn to moderate rain	25--20	breeze
485	Shenzhen	5/1/2014	Shower turning to cloudy	24--21	breeze
486	Shenzhen	5/2/2014	partly cloudy	22	breeze
487	Shenzhen	5/3/2014	partly cloudy	29--23	breeze
488	Shenzhen	5/4/2014	shower	25--21	breeze
489	Shenzhen	5/5/2014	Cloudy with showers	25--18	breeze
490	Shenzhen	5/6/2014	shower	19	breeze
491	Shenzhen	5/7/2014	shower	23--20	breeze
492	Shenzhen	5/8/2014	Shower to heavy rain	25--20	breeze
493	Shenzhen	5/9/2014	heavy rain to rainstorm turns rainstorm	25--21	breeze
494	Shenzhen	5/10/2014	Shower to heavy rain	28--23	breeze
495	Shenzhen	5/11/2014	rainstorm to heavy rain	26--22	breeze
496	Shenzhen	5/12/2014	shower	28--24	breeze
497	Shenzhen	5/13/2014	Middle rain to light rain	30--25	breeze
498	Shenzhen	5/14/2014	shower and thunderstorms	31--25	breeze
499	Shenzhen	5/15/2014	shower	30--25	breeze
500	Shenzhen	5/16/2014	shower	31--26	breeze
501	Shenzhen	5/17/2014	Thunder shower turns shower	31--26	breeze
502	Shenzhen	5/18/2014	Showers turn to heavy rain	31--26	breeze
503	Shenzhen	5/19/2014	Thunder shower turns shower	30--26	breeze
504	Shenzhen	5/20/2014	Thunderstorm turns to heavy rain	31--24	breeze
505	Shenzhen	5/21/2014	Heavy rain turns rainstorm	28--25	breeze
506	Shenzhen	5/22/2014	Thunderstorm turns to heavy rain	31--25	breeze
507	Shenzhen	5/23/2014	Middle Rain turns to showers	29--25	breeze
508	Shenzhen	5/24/2014	partly cloudy	32--26	breeze
509	Shenzhen	5/25/2014	partly cloudy	32--27	breeze
510	Shenzhen	5/26/2014	partly cloudy	33--26	breeze
511	Shenzhen	5/27/2014	partly cloudy	32--27	breeze
512	Shenzhen	5/28/2014	partly cloudy	33--26	breeze
513	Shenzhen	5/29/2014	partly cloudy	27	breeze
514	Shenzhen	5/30/2014	partly cloudy	33--27	breeze
515	Shenzhen	5/31/2014	partly cloudy	33--27	breeze
516	Shenzhen	6/1/2014	partly cloudy	33--28	breeze
517	Shenzhen	6/2/2014	partly cloudy	27	breeze
518	Shenzhen	6/3/2014	overcast to cloudy	32--27	breeze
519	Shenzhen	6/4/2014	partly cloudy	32--27	breeze
520	Shenzhen	6/5/2014	partly cloudy	32--27	breeze
521	Shenzhen	6/6/2014	Middle Rain turns to showers	31--26	breeze
522	Shenzhen	6/7/2014	shower	31--25	breeze
523	Shenzhen	6/8/2014	partly cloudy	32--27	breeze
524	Shenzhen	6/9/2014	partly cloudy	31--26	breeze
525	Shenzhen	6/10/2014	partly cloudy	26	breeze
526	Shenzhen	6/11/2014	Shower turning to cloudy	32--26	breeze
527	Shenzhen	6/12/2014	partly cloudy	30--27	breeze
528	Shenzhen	6/13/2014	partly cloudy	33--26	breeze
529	Shenzhen	6/14/2014	partly cloudy	33--27	breeze
530	Shenzhen	6/15/2014	shower	30--26	3--4
531	Shenzhen	6/16/2014	Shower turning to cloudy	32--27	breeze
532	Shenzhen	6/17/2014	partly cloudy	27	breeze
533	Shenzhen	6/18/2014	Cloudy with showers	32--27	breeze
534	Shenzhen	6/19/2014	Showers turn to heavy rain	32--26	breeze
535	Shenzhen	6/20/2014	Medium rain	32--26	breeze
536	Shenzhen	6/21/2014	Medium rain	30--26	breeze
537	Shenzhen	6/22/2014	Heavy rain to thunder shower	30--26	breeze
538	Shenzhen	6/23/2014	Middle Rain turns to showers	30--26	breeze
539	Shenzhen	6/24/2014	Medium rain	26	breeze
540	Shenzhen	6/25/2014	shower	32--26	breeze
541	Shenzhen	6/26/2014	partly cloudy	32--27	breeze
542	Shenzhen	6/27/2014	partly cloudy	33--27	breeze
543	Shenzhen	6/28/2014	partly cloudy	33--27	breeze
544	Shenzhen	6/29/2014	partly cloudy	33--27	breeze
545	Shenzhen	6/30/2014	Shower turning to cloudy	33--26	breeze
546	Shenzhen	7/1/2014	Shower turning to cloudy	32--26	breeze
547	Shenzhen	7/2/2014	Cloudy with showers	33--27	breeze
548	Shenzhen	7/3/2014	partly cloudy	33--28	breeze
549	Shenzhen	7/4/2014	partly cloudy	33--28	breeze
550	Shenzhen	7/5/2014	partly cloudy	34--28	breeze
551	Shenzhen	7/6/2014	partly cloudy	34--28	breeze
552	Shenzhen	7/7/2014	Cloudy with showers	34--28	breeze
553	Shenzhen	7/8/2014	shower	34--27	breeze
554	Shenzhen	7/9/2014	partly cloudy	34--28	breeze
555	Shenzhen	7/10/2014	shower	34--27	breeze
556	Shenzhen	7/11/2014	shower	33--27	breeze
557	Shenzhen	7/12/2014	shower	28	breeze
558	Shenzhen	7/13/2014	shower	34--27	breeze
559	Shenzhen	7/14/2014	Shower turning to cloudy	34--28	breeze
560	Shenzhen	7/15/2014	Cloudy with showers	34--28	breeze
561	Shenzhen	7/16/2014	Cloudy with showers	33--27	breeze
562	Shenzhen	7/17/2014	light to the middle rain turns shower	32--26	4--5
563	Shenzhen	7/18/2014	heavy rain to rainstorm turns rainstorm	31--26	breeze
564	Shenzhen	7/19/2014	shower	27	breeze
565	Shenzhen	7/20/2014	Cloudy with showers	33--27	breeze
566	Shenzhen	7/21/2014	partly cloudy	33--27	breeze
567	Shenzhen	7/22/2014	partly cloudy	34--28	breeze
568	Shenzhen	7/23/2014	Cloudy with showers	35--27	breeze
569	Shenzhen	7/24/2014	shower	32--27	breeze
570	Shenzhen	7/25/2014	shower	32--26	breeze
571	Shenzhen	7/26/2014	Shower turning to cloudy	32--26	breeze
572	Shenzhen	7/27/2014	shower	32--26	breeze
573	Shenzhen	7/28/2014	partly cloudy	33--26	breeze
574	Shenzhen	7/29/2014	partly cloudy	34--27	breeze
575	Shenzhen	7/30/2014	partly cloudy	34--27	breeze
576	Shenzhen	7/31/2014	partly cloudy	35--28	breeze
577	Shenzhen	8/1/2014	Cloudy with showers	34--27	breeze
578	Shenzhen	8/2/2014	shower	33--28	breeze
579	Shenzhen	8/3/2014	thundershower	32--27	breeze
580	Shenzhen	8/4/2014	shower	33--27	breeze
581	Shenzhen	8/5/2014	shower	33--27	breeze
582	Shenzhen	8/6/2014	shower	32--26	breeze
583	Shenzhen	8/7/2014	shower	32--25	breeze
584	Shenzhen	8/8/2014	shower	33--26	breeze
585	Shenzhen	8/9/2014	shower	33--27	breeze
586	Shenzhen	8/10/2014	shower	32--27	breeze
587	Shenzhen	8/11/2014	partly cloudy	33--27	breeze
588	Shenzhen	8/12/2014	Showers turn to moderate rain	32--25	breeze
589	Shenzhen	8/13/2014	heavy rain to rainstorm turns moderate rain	30--25	breeze
590	Shenzhen	8/14/2014	shower	31--27	breeze
591	Shenzhen	8/15/2014	partly cloudy	33--27	breeze
592	Shenzhen	8/16/2014	partly cloudy	33--27	breeze
593	Shenzhen	8/17/2014	partly cloudy	33--27	breeze
594	Shenzhen	8/18/2014	partly cloudy	33--27	breeze
595	Shenzhen	8/19/2014	Middle rain to heavy rain	31--25	breeze
596	Shenzhen	8/20/2014	Medium rain	29--25	breeze
597	Shenzhen	8/21/2014	partly cloudy	32--26	breeze
598	Shenzhen	8/22/2014	Shower turning to cloudy	33--26	breeze
599	Shenzhen	8/23/2014	partly cloudy	33--26	breeze
600	Shenzhen	8/24/2014	partly cloudy	33--26	breeze
601	Shenzhen	8/25/2014	partly cloudy	33--27	breeze
602	Shenzhen	8/26/2014	partly cloudy	34--27	breeze
603	Shenzhen	8/27/2014	Shower turns light rain	33--26	breeze
604	Shenzhen	8/28/2014	Shower turning to cloudy	33--27	breeze
605	Shenzhen	8/29/2014	partly cloudy	33--27	breeze
606	Shenzhen	8/30/2014	partly cloudy	27	breeze
607	Shenzhen	8/31/2014	shower	32--26	breeze
608	Shenzhen	9/1/2014	partly cloudy	33--27	breeze
609	Shenzhen	9/2/2014	partly cloudy	34--27	breeze
610	Shenzhen	9/3/2014	partly cloudy	34--27	breeze
611	Shenzhen	9/4/2014	Cloudy with showers	33--26	breeze
612	Shenzhen	9/5/2014	Shower turning to cloudy	32--27	breeze
613	Shenzhen	9/6/2014	partly cloudy	26	breeze
614	Shenzhen	9/7/2014	shower	33--26	breeze
615	Shenzhen	9/8/2014	Shower turning to cloudy	33--27	breeze
616	Shenzhen	9/9/2014	partly cloudy	33--27	breeze
617	Shenzhen	9/10/2014	partly cloudy	33--27	breeze
618	Shenzhen	9/11/2014	shower	33--26	breeze
619	Shenzhen	9/12/2014	shower	32--26	breeze
620	Shenzhen	9/13/2014	Shower turning to cloudy	32--27	breeze
621	Shenzhen	9/14/2014	partly cloudy	33--26	breeze
622	Shenzhen	9/15/2014	Shower to heavy rain	33--25	3--4
623	Shenzhen	9/16/2014	Medium rain	30--25	breeze
624	Shenzhen	9/17/2014	Shower turning to cloudy	31--26	breeze
625	Shenzhen	9/18/2014	partly cloudy	33--27	breeze
626	Shenzhen	9/19/2014	partly cloudy	33--27	breeze
627	Shenzhen	9/20/2014	partly cloudy	31--24	breeze
628	Shenzhen	9/21/2014	partly cloudy	30--24	breeze
629	Shenzhen	9/22/2014	partly cloudy	30--24	breeze
630	Shenzhen	9/23/2014	partly cloudy	31--25	breeze
631	Shenzhen	9/24/2014	partly cloudy	32--25	breeze
632	Shenzhen	9/25/2014	partly cloudy	33--26	breeze
633	Shenzhen	9/26/2014	partly cloudy	33--26	breeze
634	Shenzhen	9/27/2014	partly cloudy	33--26	breeze
635	Shenzhen	9/28/2014	partly cloudy	26	breeze
636	Shenzhen	9/29/2014	partly cloudy	26	breeze
637	Shenzhen	9/30/2014	Cloudy with showers	34--24	breeze
638	Shenzhen	10/1/2014	partly cloudy	31--25	breeze
639	Shenzhen	10/2/2014	partly cloudy	32--26	breeze
640	Shenzhen	10/3/2014	shower	32--25	breeze
641	Shenzhen	10/4/2014	partly cloudy	31--25	breeze
642	Shenzhen	10/5/2014	partly cloudy	30--24	breeze
643	Shenzhen	10/6/2014	partly cloudy	30--23	breeze
644	Shenzhen	10/7/2014	clear	30--23	breeze
645	Shenzhen	10/8/2014	Cloudy to clear	30--23	breeze
646	Shenzhen	10/9/2014	partly cloudy	30--23	breeze
647	Shenzhen	10/10/2014	partly cloudy	29--23	breeze
648	Shenzhen	10/11/2014	partly cloudy	31--24	breeze
649	Shenzhen	10/12/2014	Cloudy to clear	30--22	breeze
650	Shenzhen	10/13/2014	partly cloudy	29--21	breeze
651	Shenzhen	10/14/2014	partly cloudy	28--21	breeze
652	Shenzhen	10/15/2014	partly cloudy	29--22	breeze
653	Shenzhen	10/16/2014	partly cloudy	29--22	breeze
654	Shenzhen	10/17/2014	partly cloudy	29--22	breeze
655	Shenzhen	10/18/2014	partly cloudy	30--22	breeze
656	Shenzhen	10/19/2014	partly cloudy	30--23	breeze
657	Shenzhen	10/20/2014	partly cloudy	30--24	breeze
658	Shenzhen	10/21/2014	partly cloudy	29--23	breeze
659	Shenzhen	10/22/2014	partly cloudy	29--23	breeze
660	Shenzhen	10/23/2014	Shower turning to cloudy	26--22	breeze
661	Shenzhen	10/24/2014	partly cloudy	28--23	breeze
662	Shenzhen	10/25/2014	Cloudy to light rain	29--23	breeze
663	Shenzhen	10/26/2014	partly cloudy	29--23	breeze
664	Shenzhen	10/27/2014	partly cloudy	30--23	breeze
665	Shenzhen	10/28/2014	partly cloudy	29--23	breeze
666	Shenzhen	10/29/2014	Cloudy to clear	29--23	breeze
667	Shenzhen	10/30/2014	Cloudy to clear	30--23	breeze
668	Shenzhen	10/31/2014	partly cloudy	30--23	breeze
669	Shenzhen	11/1/2014	partly cloudy	31--22	breeze
670	Shenzhen	11/2/2014	partly cloudy	28--19	3--4
671	Shenzhen	11/3/2014	cloudy to overcast	24--19	breeze
672	Shenzhen	11/4/2014	partly cloudy	25--21	breeze
673	Shenzhen	11/5/2014	partly cloudy	28--21	breeze
674	Shenzhen	11/6/2014	Shower turning to cloudy	27--22	breeze
675	Shenzhen	11/7/2014	Light rain	25--20	breeze
676	Shenzhen	11/8/2014	Light rain	22--18	breeze
677	Shenzhen	11/9/2014	partly cloudy	25--19	breeze
678	Shenzhen	11/10/2014	partly cloudy	27--21	breeze
679	Shenzhen	11/11/2014	Cloudy to light rain	27--19	breeze
680	Shenzhen	11/12/2014	overcast	23--17	breeze
681	Shenzhen	11/13/2014	overcast	21--18	breeze
682	Shenzhen	11/14/2014	partly cloudy	18	breeze
683	Shenzhen	11/15/2014	partly cloudy	25--19	breeze
684	Shenzhen	11/16/2014	partly cloudy	28--18	breeze
685	Shenzhen	11/17/2014	partly cloudy	24--16	breeze
686	Shenzhen	11/18/2014	clear	23--16	breeze
687	Shenzhen	11/19/2014	partly cloudy	24--17	breeze
688	Shenzhen	11/20/2014	partly cloudy	25--19	breeze
689	Shenzhen	11/21/2014	partly cloudy	26--19	breeze
690	Shenzhen	11/22/2014	partly cloudy	28--20	breeze
691	Shenzhen	11/23/2014	partly cloudy	27--21	breeze
692	Shenzhen	11/24/2014	partly cloudy	28--21	breeze
693	Shenzhen	11/25/2014	partly cloudy	29--20	breeze
694	Shenzhen	11/26/2014	partly cloudy	26--19	breeze
695	Shenzhen	11/27/2014	partly cloudy	21	breeze
696	Shenzhen	11/28/2014	partly cloudy	26--22	breeze
697	Shenzhen	11/29/2014	overcast to cloudy	27--22	breeze
698	Shenzhen	11/30/2014	Cloudy to light rain	27--17	breeze
699	Shenzhen	12/1/2014	light rain turns cloudy	21--15	3--4
700	Shenzhen	12/2/2014	overcast to cloudy	18--16	breeze
701	Shenzhen	12/3/2014	overcast to light rain	17--10	breeze
702	Shenzhen	12/4/2014	Light rain	14--10	breeze
703	Shenzhen	12/5/2014	light rain turns cloudy	16--12	breeze
704	Shenzhen	12/6/2014	partly cloudy	20--14	breeze
705	Shenzhen	12/7/2014	Light rain	14	breeze
706	Shenzhen	12/8/2014	light rain turns cloudy	18--15	breeze
707	Shenzhen	12/9/2014	partly cloudy	22--16	breeze
708	Shenzhen	12/10/2014	cloudy to overcast	21--15	breeze
709	Shenzhen	12/11/2014	partly cloudy	20.5--11	breeze
710	Shenzhen	12/12/2014	overcast to cloudy	16--9	3--4
711	Shenzhen	12/13/2014	Cloudy to clear	17--9	breeze
712	Shenzhen	12/14/2014	partly cloudy	19--14	breeze
713	Shenzhen	12/15/2014	partly cloudy	13	breeze
714	Shenzhen	12/16/2014	Cloudy to clear	17--8	3--4
715	Shenzhen	12/17/2014	Cloudy to clear	17--9	3--4
716	Shenzhen	12/18/2014	overcast to light rain	16--11	breeze
717	Shenzhen	12/19/2014	light rain turns cloudy	14--10	breeze
718	Shenzhen	12/20/2014	partly cloudy	18--12	breeze
719	Shenzhen	12/21/2014	partly cloudy	19--10	3--4
720	Shenzhen	12/22/2014	partly cloudy	17--11	breeze
721	Shenzhen	12/23/2014	overcast to cloudy	17--13	breeze
722	Shenzhen	12/24/2014	cloudy to overcast	20--15	breeze
723	Shenzhen	12/25/2014	Light rain	20--14	breeze
724	Shenzhen	12/26/2014	shower	14	breeze
725	Shenzhen	12/27/2014	Light rain	18--12	breeze
726	Shenzhen	12/28/2014	overcast to cloudy	17--11	breeze
727	Shenzhen	12/29/2014	clear	17--11	breeze
728	Shenzhen	12/30/2014	clear	21--12	breeze
729	Shenzhen	12/31/2014	partly cloudy	23--11	breeze
730	Shenzhen	1/1/2015	clear	18--10	breeze
731	Shenzhen	1/2/2015	Sunny to cloudy	21--13	breeze
732	Shenzhen	1/3/2015	partly cloudy	21--13	breeze
733	Shenzhen	1/4/2015	partly cloudy	22--16	breeze
734	Shenzhen	1/5/2015	overcast to cloudy	23--17	breeze
735	Shenzhen	1/6/2015	Cloudy to light rain	25--15	breeze
736	Shenzhen	1/7/2015	overcast to sunny	19--12	breeze
737	Shenzhen	1/8/2015	Sunny to cloudy	19--11	3--4
738	Shenzhen	1/9/2015	partly cloudy	21--12	breeze
739	Shenzhen	1/10/2015	partly cloudy	20--13	breeze
740	Shenzhen	1/11/2015	Light rain	16--12	breeze
741	Shenzhen	1/12/2015	Middle rain to heavy rain	13--10	breeze
742	Shenzhen	1/13/2015	light rain turns cloudy	15--10	breeze
743	Shenzhen	1/14/2015	clear	9	breeze
744	Shenzhen	1/15/2015	Cloudy to clear	19--10	breeze
745	Shenzhen	1/16/2015	Sunny to cloudy	21--11	breeze
746	Shenzhen	1/17/2015	clear	20--12	3--4
747	Shenzhen	1/18/2015	partly cloudy	21--12	breeze
748	Shenzhen	1/19/2015	partly cloudy	21--13	breeze
749	Shenzhen	1/20/2015	partly cloudy	21--13	breeze
750	Shenzhen	1/21/2015	partly cloudy	22--12	breeze
751	Shenzhen	1/22/2015	partly cloudy	13	breeze
752	Shenzhen	1/23/2015	partly cloudy	23--14	breeze
753	Shenzhen	1/24/2015	partly cloudy	20--16	breeze
754	Shenzhen	1/25/2015	partly cloudy	23--17	breeze
755	Shenzhen	1/26/2015	partly cloudy	24--16	breeze
756	Shenzhen	1/27/2015	partly cloudy	24--15	breeze
757	Shenzhen	1/28/2015	partly cloudy	21--14	3--4
758	Shenzhen	1/29/2015	Sunny to cloudy	21--13	3--4
759	Shenzhen	1/30/2015	partly cloudy	19--11	breeze
760	Shenzhen	1/31/2015	partly cloudy	18--12	breeze
761	Shenzhen	2/1/2015	partly cloudy	17--13	breeze
762	Shenzhen	2/2/2015	partly cloudy	19--14	breeze
763	Shenzhen	2/3/2015	partly cloudy	14	breeze
764	Shenzhen	2/4/2015	partly cloudy	20--11	breeze
765	Shenzhen	2/5/2015	light rain turns cloudy	15--10	3--4
766	Shenzhen	2/6/2015	partly cloudy	17--10	breeze
767	Shenzhen	2/7/2015	partly cloudy	19--12	breeze
768	Shenzhen	2/8/2015	partly cloudy	19--12	breeze
769	Shenzhen	2/9/2015	partly cloudy	19--13	breeze
770	Shenzhen	2/10/2015	partly cloudy	20--14	breeze
771	Shenzhen	2/11/2015	partly cloudy	13	breeze
772	Shenzhen	2/12/2015	partly cloudy	22--14	breeze
773	Shenzhen	2/13/2015	partly cloudy	23--15	breeze
774	Shenzhen	2/14/2015	Light rain	17	breeze
775	Shenzhen	2/15/2015	light rain turns cloudy	24--18	breeze
776	Shenzhen	2/16/2015	cloudy to overcast	25--18	breeze
777	Shenzhen	2/17/2015	partly cloudy	23--17	breeze
778	Shenzhen	2/18/2015	partly cloudy	16	breeze
779	Shenzhen	2/19/2015	overcast	19--17	breeze
780	Shenzhen	2/20/2015	Cloudy to light rain	22--18	breeze
781	Shenzhen	2/21/2015	light rain turns cloudy	22--18	breeze
782	Shenzhen	2/22/2015	Light rain	25--18	breeze
783	Shenzhen	2/23/2015	Light rain	24--18	breeze
784	Shenzhen	2/24/2015	partly cloudy	25--18	breeze
785	Shenzhen	2/25/2015	partly cloudy	26--19	breeze
786	Shenzhen	2/26/2015	partly cloudy	26--18	breeze
787	Shenzhen	2/27/2015	partly cloudy	23--18	breeze
788	Shenzhen	2/28/2015	partly cloudy	16	breeze
789	Shenzhen	3/1/2015	partly cloudy	15	breeze
790	Shenzhen	3/2/2015	overcast to cloudy	20--17	breeze
791	Shenzhen	3/3/2015	Light rain	22--16	breeze
792	Shenzhen	3/4/2015	light rain turns cloudy	19--16	breeze
793	Shenzhen	3/5/2015	overcast	19--16	3--4
794	Shenzhen	3/6/2015	cloudy to overcast	20--16	breeze
795	Shenzhen	3/7/2015	partly cloudy	21--16	breeze
796	Shenzhen	3/8/2015	partly cloudy	23--18	breeze
797	Shenzhen	3/9/2015	partly cloudy	26--16	breeze
798	Shenzhen	3/10/2015	partly cloudy	21--15	3--4
799	Shenzhen	3/11/2015	Light rain	18--14	3--4
800	Shenzhen	3/12/2015	partly cloudy	15	breeze
801	Shenzhen	3/13/2015	partly cloudy	21--17	breeze
802	Shenzhen	3/14/2015	overcast to cloudy	24--19	breeze
803	Shenzhen	3/15/2015	partly cloudy	25--21	breeze
804	Shenzhen	3/16/2015	partly cloudy	27--21	breeze
805	Shenzhen	3/17/2015	partly cloudy	28--21	breeze
806	Shenzhen	3/18/2015	partly cloudy	28--22	breeze
807	Shenzhen	3/19/2015	partly cloudy	21	breeze
808	Shenzhen	3/20/2015	partly cloudy	29--21	breeze
809	Shenzhen	3/21/2015	partly cloudy	27--20	breeze
810	Shenzhen	3/22/2015	Shower turning to cloudy	23--19	breeze
811	Shenzhen	3/23/2015	overcast to cloudy	24--18	3--4
812	Shenzhen	3/24/2015	overcast	23--17	breeze
813	Shenzhen	3/25/2015	overcast	24--17	breeze
814	Shenzhen	3/26/2015	cloudy to overcast	22--18	breeze
815	Shenzhen	3/27/2015	overcast	24--19	breeze
816	Shenzhen	3/28/2015	partly cloudy	26--20	breeze
817	Shenzhen	3/29/2015	partly cloudy	28--20	breeze
818	Shenzhen	3/30/2015	partly cloudy	29--21	breeze
819	Shenzhen	3/31/2015	Shower turning to cloudy	29--22	breeze
820	Shenzhen	4/1/2015	partly cloudy	29--23	breeze
821	Shenzhen	4/2/2015	partly cloudy	29--23	breeze
822	Shenzhen	4/3/2015	partly cloudy	30--24	breeze
823	Shenzhen	4/4/2015	partly cloudy	30--25	breeze
824	Shenzhen	4/5/2015	partly cloudy	23	breeze
825	Shenzhen	4/6/2015	partly cloudy	31--22	breeze
826	Shenzhen	4/7/2015	shower	29--19	breeze
827	Shenzhen	4/8/2015	light rain turns cloudy	20--15	breeze
828	Shenzhen	4/9/2015	overcast	16	breeze
829	Shenzhen	4/10/2015	overcast	21--16	breeze
830	Shenzhen	4/11/2015	Heavy rain turns to moderate rain	18.3--15	breeze
831	Shenzhen	4/12/2015	partly cloudy	22--16	breeze
832	Shenzhen	4/13/2015	Cloudy to clear	26--17	breeze
833	Shenzhen	4/14/2015	Sunny to cloudy	27--18	breeze
834	Shenzhen	4/15/2015	partly cloudy	27--19	breeze
835	Shenzhen	4/16/2015	partly cloudy	26--20	breeze
836	Shenzhen	4/17/2015	Cloudy with showers	28--22	breeze
837	Shenzhen	4/18/2015	partly cloudy	27--23	breeze
838	Shenzhen	4/19/2015	partly cloudy	30--24	breeze
839	Shenzhen	4/20/2015	shower	20	breeze
840	Shenzhen	4/21/2015	partly cloudy	25--20	breeze
841	Shenzhen	4/22/2015	partly cloudy	21	breeze
842	Shenzhen	4/23/2015	overcast	26--21	breeze
843	Shenzhen	4/24/2015	partly cloudy	21	breeze
844	Shenzhen	4/25/2015	partly cloudy	28--23	breeze
845	Shenzhen	4/26/2015	partly cloudy	22	breeze
846	Shenzhen	4/27/2015	partly cloudy	29--22	breeze
847	Shenzhen	4/28/2015	partly cloudy	23	breeze
848	Shenzhen	4/29/2015	partly cloudy	24	breeze
849	Shenzhen	4/30/2015	Shower turning to cloudy	30--25	breeze
850	Shenzhen	5/1/2015	partly cloudy	25	breeze
851	Shenzhen	5/2/2015	partly cloudy	31--27	breeze
852	Shenzhen	5/3/2015	Shower turning to cloudy	29--24	breeze
853	Shenzhen	5/4/2015	shower	25	breeze
854	Shenzhen	5/5/2015	shower	30--25	breeze
855	Shenzhen	5/6/2015	partly cloudy	24	breeze
856	Shenzhen	5/7/2015	shower	25	breeze
857	Shenzhen	5/8/2015	partly cloudy	26	breeze
858	Shenzhen	5/9/2015	thundershower	24	breeze
859	Shenzhen	5/10/2015	partly cloudy	25	breeze
860	Shenzhen	5/11/2015	Light rain	23	breeze
861	Shenzhen	5/12/2015	partly cloudy	23	breeze
862	Shenzhen	5/13/2015	partly cloudy	25	breeze
863	Shenzhen	5/14/2015	partly cloudy	26	breeze
864	Shenzhen	5/15/2015	partly cloudy	31--26	breeze
865	Shenzhen	5/16/2015	Light rain	23	breeze
866	Shenzhen	5/17/2015	shower	25	breeze
867	Shenzhen	5/18/2015	shower	30--25	breeze
868	Shenzhen	5/19/2015	shower	25	breeze
869	Shenzhen	5/20/2015	Heavy rain to rainstorm	23	breeze
870	Shenzhen	5/21/2015	partly cloudy	25	breeze
871	Shenzhen	5/22/2015	Heavy rain to rainstorm	23	breeze
872	Shenzhen	5/23/2015	Heavy rain to rainstorm	23	breeze
873	Shenzhen	5/24/2015	shower	24	breeze
874	Shenzhen	5/25/2015	shower	25	breeze
875	Shenzhen	5/26/2015	shower	26	breeze
876	Shenzhen	5/27/2015	shower	27	breeze
877	Shenzhen	5/28/2015	partly cloudy	28	breeze
878	Shenzhen	5/29/2015	partly cloudy	26	breeze
879	Shenzhen	5/30/2015	thundershower	27	breeze
880	Shenzhen	5/31/2015	shower	27	breeze
881	Shenzhen	6/1/2015	shower	31--27	breeze
882	Shenzhen	6/2/2015	partly cloudy	27	breeze
883	Shenzhen	6/3/2015	partly cloudy	27	breeze
884	Shenzhen	6/4/2015	partly cloudy	32--27	breeze
885	Shenzhen	6/5/2015	shower	31.7--27	breeze
886	Shenzhen	6/6/2015	Light rain	31.5--26.3	breeze
887	Shenzhen	6/7/2015	thundershower	32--28	breeze
888	Shenzhen	6/8/2015	partly cloudy	26	breeze
889	Shenzhen	6/9/2015	Light rain	32--27	breeze
890	Shenzhen	6/10/2015	partly cloudy	26	breeze
891	Shenzhen	6/11/2015	shower	26	breeze
892	Shenzhen	6/12/2015	partly cloudy	27	breeze
893	Shenzhen	6/13/2015	partly cloudy	32.5--27.5	breeze
894	Shenzhen	6/14/2015	shower	27	breeze
895	Shenzhen	6/15/2015	partly cloudy	28	breeze
896	Shenzhen	6/16/2015	partly cloudy	28	breeze
897	Shenzhen	6/17/2015	partly cloudy	28	breeze
898	Shenzhen	6/18/2015	partly cloudy	28	breeze
899	Shenzhen	6/19/2015	partly cloudy	28	breeze
900	Shenzhen	6/20/2015	partly cloudy	27	breeze
901	Shenzhen	6/21/2015	shower	26	breeze
902	Shenzhen	6/22/2015	heavy rain	26	4--5
903	Shenzhen	6/23/2015	Medium rain	30--26	breeze
904	Shenzhen	6/24/2015	shower	26	breeze
905	Shenzhen	6/25/2015	shower	32--27.5	breeze
906	Shenzhen	6/26/2015	partly cloudy	27	breeze
907	Shenzhen	6/27/2015	partly cloudy	33--28.4	breeze
908	Shenzhen	6/28/2015	clear	27	breeze
909	Shenzhen	6/29/2015	partly cloudy	28	breeze
910	Shenzhen	6/30/2015	partly cloudy	28	breeze
911	Shenzhen	7/1/2015	partly cloudy	28	breeze
912	Shenzhen	7/2/2015	partly cloudy	28	breeze
913	Shenzhen	7/3/2015	partly cloudy	28	breeze
914	Shenzhen	7/4/2015	shower	27	breeze
915	Shenzhen	7/5/2015	partly cloudy	27	breeze
916	Shenzhen	7/6/2015	partly cloudy	27	breeze
917	Shenzhen	7/7/2015	partly cloudy	25	breeze
918	Shenzhen	7/8/2015	shower	25	3--4
919	Shenzhen	7/9/2015	shower turns heavy rain to rainstorm	30--25.5	breeze
920	Shenzhen	7/10/2015	partly cloudy	27	breeze
921	Shenzhen	7/11/2015	partly cloudy	27	breeze
922	Shenzhen	7/12/2015	partly cloudy	28	breeze
923	Shenzhen	7/13/2015	partly cloudy	27	breeze
924	Shenzhen	7/14/2015	partly cloudy	28	breeze
925	Shenzhen	7/15/2015	partly cloudy	28	breeze
926	Shenzhen	7/16/2015	partly cloudy	27	breeze
927	Shenzhen	7/17/2015	shower	26	breeze
928	Shenzhen	7/18/2015	shower	26	breeze
929	Shenzhen	7/19/2015	Showers turn to heavy rain	32--25	breeze
930	Shenzhen	7/20/2015	Heavy rain to rainstorm	26	breeze
931	Shenzhen	7/21/2015	shower	25	breeze
932	Shenzhen	7/22/2015	shower	25	breeze
933	Shenzhen	7/23/2015	heavy rain	25	3--4
934	Shenzhen	7/24/2015	shower	30--26	breeze
935	Shenzhen	7/25/2015	Medium rain	25	3--4
936	Shenzhen	7/26/2015	Medium rain	26	breeze
937	Shenzhen	7/27/2015	partly cloudy	26	breeze
938	Shenzhen	7/28/2015	partly cloudy	26	breeze
939	Shenzhen	7/29/2015	shower	26	breeze
940	Shenzhen	7/30/2015	shower	26	breeze
941	Shenzhen	7/31/2015	shower	32.7--26.5	breeze
942	Shenzhen	8/1/2015	partly cloudy	26	breeze
943	Shenzhen	8/2/2015	partly cloudy	26	breeze
944	Shenzhen	8/3/2015	partly cloudy	26	breeze
945	Shenzhen	8/4/2015	clear	26	breeze
946	Shenzhen	8/5/2015	partly cloudy	27	breeze
947	Shenzhen	8/6/2015	partly cloudy	27	breeze
948	Shenzhen	8/7/2015	partly cloudy	28	breeze
949	Shenzhen	8/8/2015	Cloudy with showers	35--28	breeze
950	Shenzhen	8/9/2015	Cloudy with showers	34--27	breeze
951	Shenzhen	8/10/2015	Thunder shower turns cloudy	31--26	breeze
952	Shenzhen	8/11/2015	Thunder shower turns shower	31--26	breeze
953	Shenzhen	8/12/2015	shower	26	breeze
954	Shenzhen	8/13/2015	shower	32--26	breeze
955	Shenzhen	8/14/2015	Heavy rain to rainstorm	25	breeze
956	Shenzhen	8/15/2015	Middle rain to light rain	30--25	breeze
957	Shenzhen	8/16/2015	Shower turning to cloudy	31--27	breeze
958	Shenzhen	8/17/2015	partly cloudy	27	breeze
959	Shenzhen	8/18/2015	partly cloudy	28	breeze
960	Shenzhen	8/19/2015	partly cloudy	33--28	breeze
961	Shenzhen	8/20/2015	shower	32--27.5	breeze
962	Shenzhen	8/21/2015	partly cloudy	28	breeze
963	Shenzhen	8/22/2015	clear	33--27	breeze
964	Shenzhen	8/23/2015	partly cloudy	34--28	breeze
965	Shenzhen	8/24/2015	partly cloudy	28	breeze
966	Shenzhen	8/25/2015	partly cloudy	34--28	breeze
967	Shenzhen	8/26/2015	shower	26	breeze
968	Shenzhen	8/27/2015	shower	25	breeze
969	Shenzhen	8/28/2015	shower	25	breeze
970	Shenzhen	8/29/2015	thundershower	30--25	breeze
971	Shenzhen	8/30/2015	heavy rain	30--25	breeze
972	Shenzhen	8/31/2015	Middle Rain turns to showers	29--26	breeze
973	Shenzhen	9/1/2015	shower	30--26	breeze
974	Shenzhen	9/2/2015	shower	25	breeze
975	Shenzhen	9/3/2015	partly cloudy	26	breeze
976	Shenzhen	9/4/2015	partly cloudy	32--27	breeze
977	Shenzhen	9/5/2015	partly cloudy	32--26	breeze
978	Shenzhen	9/6/2015	partly cloudy	33--27	breeze
979	Shenzhen	9/7/2015	shower	25	breeze
980	Shenzhen	9/8/2015	partly cloudy	25	breeze
981	Shenzhen	9/9/2015	partly cloudy	25	breeze
982	Shenzhen	9/10/2015	partly cloudy	26	breeze
983	Shenzhen	9/11/2015	partly cloudy	25	breeze
984	Shenzhen	9/12/2015	shower	24	breeze
985	Shenzhen	9/13/2015	partly cloudy	24	breeze
986	Shenzhen	9/14/2015	shower	24	breeze
987	Shenzhen	9/15/2015	partly cloudy	25	breeze
988	Shenzhen	9/16/2015	shower	24	breeze
989	Shenzhen	9/17/2015	partly cloudy	25	breeze
990	Shenzhen	9/18/2015	partly cloudy	25	breeze
991	Shenzhen	9/19/2015	partly cloudy	25	breeze
992	Shenzhen	9/20/2015	shower	25	breeze
993	Shenzhen	9/21/2015	shower	24	breeze
994	Shenzhen	9/22/2015	partly cloudy	25	breeze
995	Shenzhen	9/23/2015	partly cloudy	26	breeze
996	Shenzhen	9/24/2015	partly cloudy	27	breeze
997	Shenzhen	9/25/2015	partly cloudy	29	breeze
998	Shenzhen	9/26/2015	partly cloudy	26	breeze
999	Shenzhen	9/27/2015	partly cloudy	25	breeze
1000	Shenzhen	9/28/2015	partly cloudy	25	breeze
1001	Shenzhen	9/29/2015	partly cloudy	25	breeze
1002	Shenzhen	9/30/2015	partly cloudy	26	breeze
1003	Shenzhen	10/1/2015	partly cloudy	25	breeze
1004	Shenzhen	10/2/2015	partly cloudy	25	breeze
1005	Shenzhen	10/3/2015	Heavy rain to rainstorm	23	4--5
1006	Shenzhen	10/4/2015	heavy rain	24	breeze
1007	Shenzhen	10/5/2015	shower	24	breeze
1008	Shenzhen	10/6/2015	shower	25	breeze
1009	Shenzhen	10/7/2015	Medium rain	24	breeze
1010	Shenzhen	10/8/2015	partly cloudy	24	breeze
1011	Shenzhen	10/9/2015	partly cloudy	21	breeze
1012	Shenzhen	10/10/2015	Light rain	20	breeze
1013	Shenzhen	10/11/2015	overcast	17	breeze
1014	Shenzhen	10/12/2015	partly cloudy	19	breeze
1015	Shenzhen	10/13/2015	partly cloudy	21	breeze
1016	Shenzhen	10/14/2015	partly cloudy	22	breeze
1017	Shenzhen	10/15/2015	clear	22	breeze
1018	Shenzhen	10/16/2015	partly cloudy	22	breeze
1019	Shenzhen	10/17/2015	clear	22	breeze
1020	Shenzhen	10/18/2015	partly cloudy	22	breeze
1021	Shenzhen	10/19/2015	clear	22	breeze
1022	Shenzhen	10/20/2015	partly cloudy	22	breeze
1023	Shenzhen	10/21/2015	partly cloudy	23	breeze
1024	Shenzhen	10/22/2015	partly cloudy	30--23	breeze
1025	Shenzhen	10/23/2015	partly cloudy	24	breeze
1026	Shenzhen	10/24/2015	partly cloudy	23	breeze
1027	Shenzhen	10/25/2015	overcast	23	breeze
1028	Shenzhen	10/26/2015	partly cloudy	23	breeze
1029	Shenzhen	10/27/2015	partly cloudy	23	breeze
1030	Shenzhen	10/28/2015	partly cloudy	23	breeze
1031	Shenzhen	10/29/2015	partly cloudy	24	breeze
1032	Shenzhen	10/30/2015	Light rain	22	3--4
1033	Shenzhen	10/31/2015	partly cloudy	20	breeze
1034	Shenzhen	11/1/2015	partly cloudy	18	breeze
1035	Shenzhen	11/2/2015	partly cloudy	19	breeze
1036	Shenzhen	11/3/2015	partly cloudy	22	breeze
1037	Shenzhen	11/4/2015	partly cloudy	23	breeze
1038	Shenzhen	11/5/2015	partly cloudy	23	breeze
1039	Shenzhen	11/6/2015	partly cloudy	24	breeze
1040	Shenzhen	11/7/2015	overcast	26	breeze
1041	Shenzhen	11/8/2015	partly cloudy	26	breeze
1042	Shenzhen	11/9/2015	partly cloudy	22	breeze
1043	Shenzhen	11/10/2015	partly cloudy	21	breeze
1044	Shenzhen	11/11/2015	partly cloudy	22	breeze
1045	Shenzhen	11/12/2015	partly cloudy	24	breeze
1046	Shenzhen	11/13/2015	Light rain	20	breeze
1047	Shenzhen	11/14/2015	partly cloudy	21	breeze
1048	Shenzhen	11/15/2015	Light rain	23	breeze
1049	Shenzhen	11/16/2015	partly cloudy	26	breeze
1050	Shenzhen	11/17/2015	partly cloudy	24	breeze
1051	Shenzhen	11/18/2015	partly cloudy	23	breeze
1052	Shenzhen	11/19/2015	partly cloudy	23	breeze
1053	Shenzhen	11/20/2015	partly cloudy	23	breeze
1054	Shenzhen	11/21/2015	partly cloudy	22	breeze
1055	Shenzhen	11/22/2015	partly cloudy	22	breeze
1056	Shenzhen	11/23/2015	partly cloudy	22	breeze
1057	Shenzhen	11/24/2015	partly cloudy	19	breeze
1058	Shenzhen	11/25/2015	partly cloudy	14	4--5
1059	Shenzhen	11/26/2015	clear	12	breeze
1060	Shenzhen	11/27/2015	partly cloudy	15	breeze
1061	Shenzhen	11/28/2015	partly cloudy	17	breeze
1062	Shenzhen	11/29/2015	partly cloudy	18	breeze
1063	Shenzhen	11/30/2015	partly cloudy	18	breeze
1064	Shenzhen	12/1/2015	partly cloudy	20	breeze
1065	Shenzhen	12/2/2015	partly cloudy	16	breeze
1066	Shenzhen	12/3/2015	partly cloudy	15	breeze
1067	Shenzhen	12/4/2015	partly cloudy	20--17	breeze
1068	Shenzhen	12/5/2015	Light rain	13	breeze
1069	Shenzhen	12/6/2015	partly cloudy	12	breeze
1070	Shenzhen	12/7/2015	partly cloudy	15	breeze
1071	Shenzhen	12/8/2015	Light rain	17	breeze
1072	Shenzhen	12/9/2015	Light rain	16	breeze
1073	Shenzhen	12/10/2015	partly cloudy	16	breeze
1074	Shenzhen	12/11/2015	partly cloudy	18	breeze
1075	Shenzhen	12/12/2015	partly cloudy	18	breeze
1076	Shenzhen	12/13/2015	partly cloudy	19	breeze
1077	Shenzhen	12/14/2015	partly cloudy	23--17	breeze
1078	Shenzhen	12/15/2015	partly cloudy	12	3--4
1079	Shenzhen	12/16/2015	partly cloudy	9	breeze
1080	Shenzhen	12/17/2015	partly cloudy	8	breeze
1081	Shenzhen	12/18/2015	clear	10	breeze
1082	Shenzhen	12/19/2015	partly cloudy	13	breeze
1083	Shenzhen	12/20/2015	Light rain	14	breeze
1084	Shenzhen	12/21/2015	overcast	17	breeze
1085	Shenzhen	12/22/2015	partly cloudy	20	breeze
1086	Shenzhen	12/23/2015	partly cloudy	19	breeze
1087	Shenzhen	12/24/2015	Light rain	15	breeze
1088	Shenzhen	12/25/2015	partly cloudy	14	breeze
1089	Shenzhen	12/26/2015	Light rain	14	breeze
1090	Shenzhen	12/27/2015	partly cloudy	13	breeze
1091	Shenzhen	12/28/2015	partly cloudy	13	breeze
1092	Shenzhen	12/29/2015	overcast	14	breeze
1093	Shenzhen	12/30/2015	partly cloudy	13	breeze
1094	Shenzhen	12/31/2015	partly cloudy	14	breeze
1095	Shenzhen	1/1/2016	partly cloudy	16	breeze
1096	Shenzhen	1/2/2016	partly cloudy	17	breeze
1097	Shenzhen	1/3/2016	Light rain	18	breeze
1098	Shenzhen	1/4/2016	Light rain	19	breeze
1099	Shenzhen	1/5/2016	partly cloudy	17	breeze
1100	Shenzhen	1/6/2016	partly cloudy	16	breeze
1101	Shenzhen	1/7/2016	clear	14	breeze
1102	Shenzhen	1/8/2016	partly cloudy	15	breeze
1103	Shenzhen	1/9/2016	overcast	16	breeze
1104	Shenzhen	1/10/2016	Light rain	16	breeze
1105	Shenzhen	1/11/2016	overcast	13	breeze
1106	Shenzhen	1/12/2016	partly cloudy	13	breeze
1107	Shenzhen	1/13/2016	partly cloudy	11	breeze
1108	Shenzhen	1/14/2016	Light rain	13	breeze
1109	Shenzhen	1/15/2016	Light rain	13	breeze
1110	Shenzhen	1/16/2016	heavy rain	17	breeze
1111	Shenzhen	1/17/2016	partly cloudy	11	breeze
1112	Shenzhen	1/18/2016	partly cloudy	11	breeze
1113	Shenzhen	1/19/2016	overcast	13	breeze
1114	Shenzhen	1/20/2016	Light rain	17--15	breeze
1115	Shenzhen	1/21/2016	Light rain	13	breeze
1116	Shenzhen	1/22/2016	Light rain	7	breeze
1117	Shenzhen	1/23/2016	partly cloudy	4	4--5
1118	Shenzhen	1/24/2016	partly cloudy	1	4--5
1119	Shenzhen	1/25/2016	partly cloudy	5	breeze
1120	Shenzhen	1/26/2016	Light rain	8	breeze
1121	Shenzhen	1/27/2016	Medium rain	14	breeze
1122	Shenzhen	1/28/2016	Heavy rain to rainstorm	17	breeze
1123	Shenzhen	1/29/2016	partly cloudy	13	breeze
1124	Shenzhen	1/30/2016	overcast	15	breeze
1125	Shenzhen	1/31/2016	Light rain	10	breeze
1126	Shenzhen	2/1/2016	Light rain	7	breeze
1127	Shenzhen	2/2/2016	partly cloudy	8	breeze
1128	Shenzhen	2/3/2016	partly cloudy	10	breeze
1129	Shenzhen	2/4/2016	clear	11	breeze
1130	Shenzhen	2/5/2016	clear	9	3--4
1131	Shenzhen	2/6/2016	clear	7	breeze
1132	Shenzhen	2/7/2016	clear	9	breeze
1133	Shenzhen	2/8/2016	clear	12	breeze
1134	Shenzhen	2/9/2016	partly cloudy	14	breeze
1135	Shenzhen	2/10/2016	Light rain	17	breeze
1136	Shenzhen	2/11/2016	partly cloudy	18	breeze
1137	Shenzhen	2/12/2016	partly cloudy	19	breeze
1138	Shenzhen	2/13/2016	partly cloudy	21	breeze
1139	Shenzhen	2/14/2016	overcast	11	3--4
1140	Shenzhen	2/15/2016	overcast	8	breeze
1141	Shenzhen	2/16/2016	partly cloudy	10	breeze
1142	Shenzhen	2/17/2016	overcast	11	breeze
1143	Shenzhen	2/18/2016	Light rain	12	breeze
1144	Shenzhen	2/19/2016	Light rain	12	breeze
1145	Shenzhen	2/20/2016	partly cloudy	13	breeze
1146	Shenzhen	2/21/2016	Cloudy to light rain	18--14	breeze
1147	Shenzhen	2/22/2016	Light rain	14	breeze
1148	Shenzhen	2/23/2016	Light rain	11	breeze
1149	Shenzhen	2/24/2016	overcast	12	breeze
1150	Shenzhen	2/25/2016	overcast	12	breeze
1151	Shenzhen	2/26/2016	overcast	13	breeze
1152	Shenzhen	2/27/2016	partly cloudy	14	breeze
1153	Shenzhen	2/28/2016	partly cloudy	14	breeze
1154	Shenzhen	2/29/2016	clear	13	breeze
1155	Shenzhen	3/1/2016	clear	14	breeze
1156	Shenzhen	3/2/2016	partly cloudy	14	breeze
1157	Shenzhen	3/3/2016	partly cloudy	16	breeze
1158	Shenzhen	3/4/2016	partly cloudy	18	breeze
1159	Shenzhen	3/5/2016	partly cloudy	19	breeze
1160	Shenzhen	3/6/2016	partly cloudy	19	breeze
1161	Shenzhen	3/7/2016	partly cloudy	20	breeze
1162	Shenzhen	3/8/2016	partly cloudy	20	breeze
1163	Shenzhen	3/9/2016	thundershower	16	3--4
1164	Shenzhen	3/10/2016	overcast	8	breeze
1165	Shenzhen	3/11/2016	overcast	11	breeze
1166	Shenzhen	3/12/2016	partly cloudy	13	breeze
1167	Shenzhen	3/13/2016	Light rain	13	breeze
1168	Shenzhen	3/14/2016	overcast	13	breeze
1169	Shenzhen	3/15/2016	partly cloudy	13	breeze
1170	Shenzhen	3/16/2016	overcast	15	breeze
1171	Shenzhen	3/17/2016	overcast	18	breeze
1172	Shenzhen	3/18/2016	overcast	21	breeze
1173	Shenzhen	3/19/2016	shower	20	breeze
1174	Shenzhen	3/20/2016	shower	21	breeze
1175	Shenzhen	3/21/2016	Medium rain	16	breeze
1176	Shenzhen	3/22/2016	Medium rain	17	breeze
1177	Shenzhen	3/23/2016	Medium rain	16	breeze
1178	Shenzhen	3/24/2016	Light rain	12	breeze
1179	Shenzhen	3/25/2016	partly cloudy	10	breeze
1180	Shenzhen	3/26/2016	clear	12	breeze
1181	Shenzhen	3/27/2016	partly cloudy	12	breeze
1182	Shenzhen	3/28/2016	partly cloudy	15	breeze
1183	Shenzhen	3/29/2016	partly cloudy	17	breeze
1184	Shenzhen	3/30/2016	partly cloudy	19	breeze
1185	Shenzhen	3/31/2016	partly cloudy	25--19	breeze
1186	Shenzhen	4/1/2016	partly cloudy	21	breeze
1187	Shenzhen	4/2/2016	overcast	20	breeze
1188	Shenzhen	4/3/2016	partly cloudy	21	breeze
1189	Shenzhen	4/4/2016	shower	22	breeze
1190	Shenzhen	4/5/2016	partly cloudy	21	breeze
1191	Shenzhen	4/6/2016	partly cloudy	22	breeze
1192	Shenzhen	4/7/2016	partly cloudy	22	breeze
1193	Shenzhen	4/8/2016	partly cloudy	23	breeze
1194	Shenzhen	4/9/2016	shower	22	breeze
1195	Shenzhen	4/10/2016	Medium rain	21	breeze
1196	Shenzhen	4/11/2016	Medium rain	20	breeze
1197	Shenzhen	4/12/2016	rainstorm	19	breeze
1198	Shenzhen	4/13/2016	shower	22	breeze
1199	Shenzhen	4/14/2016	shower	22	breeze
1200	Shenzhen	4/15/2016	thundershower	21	breeze
1201	Shenzhen	4/16/2016	partly cloudy	22	breeze
1202	Shenzhen	4/17/2016	heavy rain	21	3--4
1203	Shenzhen	4/18/2016	Light rain	25--21	breeze
1204	Shenzhen	4/19/2016	overcast	20	breeze
1205	Shenzhen	4/20/2016	Light rain	22	breeze
1206	Shenzhen	4/21/2016	partly cloudy	22	breeze
1207	Shenzhen	4/22/2016	Medium rain	23	breeze
1208	Shenzhen	4/23/2016	thundershower	21	breeze
1209	Shenzhen	4/24/2016	Medium rain	22	breeze
1210	Shenzhen	4/25/2016	thundershower	23	breeze
1211	Shenzhen	4/26/2016	middle to heavy rain	23	breeze
1212	Shenzhen	4/27/2016	partly cloudy	23	breeze
1213	Shenzhen	4/28/2016	partly cloudy	23	breeze
1214	Shenzhen	4/29/2016	partly cloudy	22	breeze
1215	Shenzhen	4/30/2016	thundershower	23	breeze
1216	Shenzhen	5/1/2016	partly cloudy	23	breeze
1217	Shenzhen	5/2/2016	thundershower	23	breeze
1218	Shenzhen	5/3/2016	partly cloudy	24	breeze
1219	Shenzhen	5/4/2016	partly cloudy	24	breeze
1220	Shenzhen	5/5/2016	partly cloudy	25	breeze
1221	Shenzhen	5/6/2016	thundershower	26	breeze
1222	Shenzhen	5/7/2016	partly cloudy	26	breeze
1223	Shenzhen	5/8/2016	partly cloudy	26	breeze
1224	Shenzhen	5/9/2016	thundershower	27	breeze
1225	Shenzhen	5/10/2016	partly cloudy	23	breeze
1226	Shenzhen	5/11/2016	partly cloudy	23	breeze
1227	Shenzhen	5/12/2016	partly cloudy	23	breeze
1228	Shenzhen	5/13/2016	partly cloudy	24	breeze
1229	Shenzhen	5/14/2016	partly cloudy	24	breeze
1230	Shenzhen	5/15/2016	thundershower	22	breeze
1231	Shenzhen	5/16/2016	partly cloudy	22	breeze
1232	Shenzhen	5/17/2016	partly cloudy	23	breeze
1233	Shenzhen	5/18/2016	partly cloudy	24	breeze
1234	Shenzhen	5/19/2016	shower	24	breeze
1235	Shenzhen	5/20/2016	rainstorm	23	breeze
1236	Shenzhen	5/21/2016	partly cloudy	24	breeze
1237	Shenzhen	5/22/2016	partly cloudy	24	breeze
1238	Shenzhen	5/23/2016	partly cloudy	24	breeze
1239	Shenzhen	5/24/2016	partly cloudy	25	breeze
1240	Shenzhen	5/25/2016	partly cloudy	25	breeze
1241	Shenzhen	5/26/2016	heavy rain	25	breeze
1242	Shenzhen	5/27/2016	heavy rain	25	breeze
1243	Shenzhen	5/28/2016	shower	26	breeze
1244	Shenzhen	5/29/2016	partly cloudy	26	breeze
1245	Shenzhen	5/30/2016	partly cloudy	27	breeze
1246	Shenzhen	5/31/2016	clear	28	breeze
1247	Shenzhen	6/1/2016	partly cloudy	28	breeze
1248	Shenzhen	6/2/2016	partly cloudy	28	breeze
1249	Shenzhen	6/3/2016	partly cloudy	28	breeze
1250	Shenzhen	6/4/2016	thundershower	27	breeze
1251	Shenzhen	6/5/2016	Medium rain	25	breeze
1252	Shenzhen	6/6/2016	shower	25	breeze
1253	Shenzhen	6/7/2016	shower	26	breeze
1254	Shenzhen	6/8/2016	heavy rain	25	breeze
1255	Shenzhen	6/9/2016	heavy rain	25	breeze
1256	Shenzhen	6/10/2016	Medium rain	26	breeze
1257	Shenzhen	6/11/2016	Heavy rain to rainstorm	25	breeze
1258	Shenzhen	6/12/2016	heavy rain	25	breeze
1259	Shenzhen	6/13/2016	Medium rain	27	breeze
1260	Shenzhen	6/14/2016	thundershower	28	breeze
1261	Shenzhen	6/15/2016	Medium rain	27	breeze
1262	Shenzhen	6/16/2016	shower	27	breeze
1263	Shenzhen	6/17/2016	Light rain	30--27	breeze
1264	Shenzhen	6/18/2016	partly cloudy	28	breeze
1265	Shenzhen	6/19/2016	clear	28	breeze
1266	Shenzhen	6/20/2016	clear	28	breeze
1267	Shenzhen	6/21/2016	partly cloudy	28	breeze
1268	Shenzhen	6/22/2016	clear	28	breeze
1269	Shenzhen	6/23/2016	partly cloudy	28	breeze
1270	Shenzhen	6/24/2016	partly cloudy	27	breeze
1271	Shenzhen	6/25/2016	partly cloudy	28	breeze
1272	Shenzhen	6/26/2016	partly cloudy	28	breeze
1273	Shenzhen	6/27/2016	shower	27	breeze
1274	Shenzhen	6/28/2016	shower	27	breeze
1275	Shenzhen	6/29/2016	shower	27	breeze
1276	Shenzhen	6/30/2016	shower	27	breeze
1277	Shenzhen	7/1/2016	shower	27	breeze
1278	Shenzhen	7/2/2016	shower	27	breeze
1279	Shenzhen	7/3/2016	shower	26	breeze
1280	Shenzhen	7/4/2016	shower	27	breeze
1281	Shenzhen	7/5/2016	shower	27	breeze
1282	Shenzhen	7/6/2016	shower	27	breeze
1283	Shenzhen	7/7/2016	clear	28	breeze
1284	Shenzhen	7/8/2016	partly cloudy	29	breeze
1285	Shenzhen	7/9/2016	partly cloudy	28	breeze
1286	Shenzhen	7/10/2016	thundershower	27	breeze
1287	Shenzhen	7/11/2016	shower	26	breeze
1288	Shenzhen	7/12/2016	shower	27	breeze
1289	Shenzhen	7/13/2016	thundershower	26	breeze
1290	Shenzhen	7/14/2016	shower	27	breeze
1291	Shenzhen	7/15/2016	partly cloudy	28	breeze
1292	Shenzhen	7/16/2016	clear	29	breeze
1293	Shenzhen	7/17/2016	partly cloudy	29	breeze
1294	Shenzhen	7/18/2016	partly cloudy	28	breeze
1295	Shenzhen	7/19/2016	shower	27	breeze
1296	Shenzhen	7/20/2016	partly cloudy	27	breeze
1297	Shenzhen	7/21/2016	partly cloudy	28	breeze
1298	Shenzhen	7/22/2016	clear	28	breeze
1299	Shenzhen	7/23/2016	clear	28	breeze
1300	Shenzhen	7/24/2016	clear	28	breeze
1301	Shenzhen	7/25/2016	partly cloudy	27	breeze
1302	Shenzhen	7/26/2016	shower	27	3--4
1303	Shenzhen	7/27/2016	clear	28	breeze
1304	Shenzhen	7/28/2016	clear	28	breeze
1305	Shenzhen	7/29/2016	clear	28	breeze
1306	Shenzhen	7/30/2016	partly cloudy	26	breeze
1307	Shenzhen	7/31/2016	partly cloudy	28	breeze
1308	Shenzhen	8/1/2016	rainstorm	26	breeze
1309	Shenzhen	8/2/2016	Medium rain	25	4--5
1310	Shenzhen	8/3/2016	thundershower	25	breeze
1311	Shenzhen	8/4/2016	partly cloudy	27	breeze
1312	Shenzhen	8/5/2016	clear	27	breeze
1313	Shenzhen	8/6/2016	partly cloudy	28	breeze
1314	Shenzhen	8/7/2016	partly cloudy	28	breeze
1315	Shenzhen	8/8/2016	partly cloudy	27	breeze
1316	Shenzhen	8/9/2016	Medium rain	27	breeze
1317	Shenzhen	8/10/2016	Medium rain	26	breeze
1318	Shenzhen	8/11/2016	shower	26	breeze
1319	Shenzhen	8/12/2016	shower	26	breeze
1320	Shenzhen	8/13/2016	shower	26	breeze
1321	Shenzhen	8/14/2016	Medium rain	26	breeze
1322	Shenzhen	8/15/2016	rainstorm	25	4--5
1323	Shenzhen	8/16/2016	shower	25	4--5
1324	Shenzhen	8/17/2016	rainstorm	25	5--6
1325	Shenzhen	8/18/2016	shower	26	breeze
1326	Shenzhen	8/19/2016	partly cloudy	27	breeze
1327	Shenzhen	8/20/2016	partly cloudy	27	breeze
1328	Shenzhen	8/21/2016	Medium rain	32--26	breeze
1329	Shenzhen	8/22/2016	clear	27	breeze
1330	Shenzhen	8/23/2016	partly cloudy	27	breeze
1331	Shenzhen	8/24/2016	partly cloudy	28	breeze
1332	Shenzhen	8/25/2016	partly cloudy	26	breeze
1333	Shenzhen	8/26/2016	thundershower	25	breeze
1334	Shenzhen	8/27/2016	shower	26	breeze
1335	Shenzhen	8/28/2016	partly cloudy	26	breeze
1336	Shenzhen	8/29/2016	Medium rain	25	breeze
1337	Shenzhen	8/30/2016	partly cloudy	25	breeze
1338	Shenzhen	8/31/2016	shower	25	breeze
1339	Shenzhen	9/1/2016	heavy rain	25	breeze
1340	Shenzhen	9/2/2016	thundershower	25	breeze
1341	Shenzhen	9/3/2016	shower	26	breeze
1342	Shenzhen	9/4/2016	shower	26	breeze
1343	Shenzhen	9/5/2016	shower	26	breeze
1344	Shenzhen	9/6/2016	shower	26	breeze
1345	Shenzhen	9/7/2016	Light rain	26	breeze
1346	Shenzhen	9/8/2016	shower	26	breeze
1347	Shenzhen	9/9/2016	shower	25	breeze
1348	Shenzhen	9/10/2016	thundershower	25	breeze
1349	Shenzhen	9/11/2016	partly cloudy	25	breeze
1350	Shenzhen	9/12/2016	partly cloudy	26	breeze
1351	Shenzhen	9/13/2016	partly cloudy	27	breeze
1352	Shenzhen	9/14/2016	shower	25	breeze
1353	Shenzhen	9/15/2016	partly cloudy	27	breeze
1354	Shenzhen	9/16/2016	partly cloudy	26	breeze
1355	Shenzhen	9/17/2016	clear	26	breeze
1356	Shenzhen	9/18/2016	clear	25	breeze
1357	Shenzhen	9/19/2016	partly cloudy	24	breeze
1358	Shenzhen	9/20/2016	partly cloudy	24	breeze
1359	Shenzhen	9/21/2016	partly cloudy	25	breeze
1360	Shenzhen	9/22/2016	partly cloudy	25	breeze
1361	Shenzhen	9/23/2016	partly cloudy	26	breeze
1362	Shenzhen	9/24/2016	partly cloudy	26	breeze
1363	Shenzhen	9/25/2016	partly cloudy	26	breeze
1364	Shenzhen	9/26/2016	partly cloudy	27	breeze
1365	Shenzhen	9/27/2016	partly cloudy	27	breeze
1366	Shenzhen	9/28/2016	shower	26	breeze
1367	Shenzhen	9/29/2016	overcast	23	breeze
1368	Shenzhen	9/30/2016	overcast	24	breeze
1369	Shenzhen	10/1/2016	shower	24	breeze
1370	Shenzhen	10/2/2016	shower	23	breeze
1371	Shenzhen	10/3/2016	shower	25	breeze
1372	Shenzhen	10/4/2016	partly cloudy	25	breeze
1373	Shenzhen	10/5/2016	partly cloudy	25	breeze
1374	Shenzhen	10/6/2016	partly cloudy	26	breeze
1375	Shenzhen	10/7/2016	shower	25	breeze
1376	Shenzhen	10/8/2016	partly cloudy	24	3--4
1377	Shenzhen	10/9/2016	overcast	23	breeze
1378	Shenzhen	10/10/2016	partly cloudy	23	3--4
1379	Shenzhen	10/11/2016	shower	20	breeze
1380	Shenzhen	10/12/2016	partly cloudy	22	breeze
1381	Shenzhen	10/13/2016	clear	23	breeze
1382	Shenzhen	10/14/2016	partly cloudy	24	breeze
1383	Shenzhen	10/15/2016	partly cloudy	24	breeze
1384	Shenzhen	10/16/2016	partly cloudy	30--24	breeze
1385	Shenzhen	10/17/2016	Medium rain	23	3--4
1386	Shenzhen	10/18/2016	shower	23	breeze
1387	Shenzhen	10/19/2016	partly cloudy	25	breeze
1388	Shenzhen	10/20/2016	shower	23	7--8
1389	Shenzhen	10/21/2016	Medium rain	24	3--4
1390	Shenzhen	10/22/2016	partly cloudy	25	breeze
1391	Shenzhen	10/23/2016	shower	25	breeze
1392	Shenzhen	10/24/2016	clear	25	breeze
1393	Shenzhen	10/25/2016	partly cloudy	25	breeze
1394	Shenzhen	10/26/2016	partly cloudy	25	breeze
1395	Shenzhen	10/27/2016	clear	25	breeze
1396	Shenzhen	10/28/2016	clear	23	breeze
1397	Shenzhen	10/29/2016	overcast	21	breeze
1398	Shenzhen	10/30/2016	partly cloudy	20	breeze
1399	Shenzhen	10/31/2016	partly cloudy	20	breeze
1400	Shenzhen	11/1/2016	partly cloudy	20	breeze
1401	Shenzhen	11/2/2016	clear	19	breeze
1402	Shenzhen	11/3/2016	partly cloudy	20	breeze
1403	Shenzhen	11/4/2016	clear	19	breeze
1404	Shenzhen	11/5/2016	partly cloudy	21	breeze
1405	Shenzhen	11/6/2016	partly cloudy	22	breeze
1406	Shenzhen	11/7/2016	partly cloudy	20	breeze
1407	Shenzhen	11/8/2016	overcast	16	breeze
1408	Shenzhen	11/9/2016	Light rain	15	breeze
1409	Shenzhen	11/10/2016	overcast	14	breeze
1410	Shenzhen	11/11/2016	partly cloudy	19	breeze
1411	Shenzhen	11/12/2016	partly cloudy	21	breeze
1412	Shenzhen	11/13/2016	partly cloudy	23	breeze
1413	Shenzhen	11/14/2016	partly cloudy	29--22	breeze
1414	Shenzhen	11/15/2016	partly cloudy	23	breeze
1415	Shenzhen	11/16/2016	partly cloudy	22	breeze
1416	Shenzhen	11/17/2016	partly cloudy	23	breeze
1417	Shenzhen	11/18/2016	Light rain	22	breeze
1418	Shenzhen	11/19/2016	Light rain	23	breeze
1419	Shenzhen	11/20/2016	partly cloudy	24	breeze
1420	Shenzhen	11/21/2016	partly cloudy	23	breeze
1421	Shenzhen	11/22/2016	shower	19	5--6
1422	Shenzhen	11/23/2016	Light rain	12	4--5
1423	Shenzhen	11/24/2016	partly cloudy	13	breeze
1424	Shenzhen	11/25/2016	shower	15	breeze
1425	Shenzhen	11/26/2016	light to middle rain	11	3--4
1426	Shenzhen	11/27/2016	partly cloudy	11	breeze
1427	Shenzhen	11/28/2016	partly cloudy	14	breeze
1428	Shenzhen	11/29/2016	overcast	16	breeze
1429	Shenzhen	11/30/2016	partly cloudy	15	breeze
1430	Shenzhen	12/1/2016	partly cloudy	16	breeze
1431	Shenzhen	12/2/2016	partly cloudy	17	breeze
1432	Shenzhen	12/3/2016	partly cloudy	18	breeze
1433	Shenzhen	12/4/2016	partly cloudy	20	breeze
1434	Shenzhen	12/5/2016	partly cloudy	17	breeze
1435	Shenzhen	12/6/2016	partly cloudy	15	breeze
1436	Shenzhen	12/7/2016	clear	16	breeze
1437	Shenzhen	12/8/2016	partly cloudy	16	breeze
1438	Shenzhen	12/9/2016	partly cloudy	16	breeze
1439	Shenzhen	12/10/2016	clear	17	breeze
1440	Shenzhen	12/11/2016	partly cloudy	18	breeze
1441	Shenzhen	12/12/2016	clear	19	breeze
1442	Shenzhen	12/13/2016	partly cloudy	16	breeze
1443	Shenzhen	12/14/2016	partly cloudy	14	3--4
1444	Shenzhen	12/15/2016	partly cloudy	12	breeze
1445	Shenzhen	12/16/2016	clear	11	breeze
1446	Shenzhen	12/17/2016	partly cloudy	14	breeze
1447	Shenzhen	12/18/2016	clear	18	breeze
1448	Shenzhen	12/19/2016	partly cloudy	24--17	breeze
1449	Shenzhen	12/20/2016	Light rain	20	breeze
1450	Shenzhen	12/21/2016	shower	17	breeze
1451	Shenzhen	12/22/2016	clear	17	breeze
1452	Shenzhen	12/23/2016	partly cloudy	16	breeze
1453	Shenzhen	12/24/2016	partly cloudy	18	breeze
1454	Shenzhen	12/25/2016	partly cloudy	18	breeze
1455	Shenzhen	12/26/2016	partly cloudy	14	6--7
1456	Shenzhen	12/27/2016	clear	10	3--4
1457	Shenzhen	12/28/2016	partly cloudy	9	breeze
1458	Shenzhen	12/29/2016	partly cloudy	12	breeze
1459	Shenzhen	12/30/2016	partly cloudy	15	breeze
1460	Shenzhen	12/31/2016	partly cloudy	16	breeze
1461	Shenzhen	1/1/2017	partly cloudy	16	breeze
1462	Shenzhen	1/2/2017	clear	18	breeze
1463	Shenzhen	1/3/2017	partly cloudy	18	breeze
1464	Shenzhen	1/4/2017	partly cloudy	19	breeze
1465	Shenzhen	1/5/2017	partly cloudy	19	breeze
1466	Shenzhen	1/6/2017	partly cloudy	19	breeze
1467	Shenzhen	1/7/2017	partly cloudy	18	breeze
1468	Shenzhen	1/8/2017	partly cloudy	16	breeze
1469	Shenzhen	1/9/2017	partly cloudy	17	breeze
1470	Shenzhen	1/10/2017	partly cloudy	17	breeze
1471	Shenzhen	1/11/2017	partly cloudy	15	breeze
1472	Shenzhen	1/12/2017	overcast	15	breeze
1473	Shenzhen	1/13/2017	overcast	12	breeze
1474	Shenzhen	1/14/2017	overcast	11	breeze
1475	Shenzhen	1/15/2017	overcast	12	breeze
1476	Shenzhen	1/16/2017	Light rain	13	breeze
1477	Shenzhen	1/17/2017	partly cloudy	16	breeze
1478	Shenzhen	1/18/2017	partly cloudy	18	breeze
1479	Shenzhen	1/19/2017	partly cloudy	14	breeze
1480	Shenzhen	1/20/2017	clear	11	breeze
1481	Shenzhen	1/21/2017	clear	10	breeze
1482	Shenzhen	1/22/2017	clear	12	breeze
1483	Shenzhen	1/23/2017	partly cloudy	14	breeze
1484	Shenzhen	1/24/2017	partly cloudy	14	breeze
1485	Shenzhen	1/25/2017	partly cloudy	15	breeze
1486	Shenzhen	1/26/2017	clear	14	breeze
1487	Shenzhen	1/27/2017	partly cloudy	14	breeze
1488	Shenzhen	1/28/2017	Light rain	17	breeze
1489	Shenzhen	1/29/2017	partly cloudy	17	breeze
1490	Shenzhen	1/30/2017	shower	15	breeze
1491	Shenzhen	1/31/2017	partly cloudy	14	breeze
1492	Shenzhen	2/1/2017	partly cloudy	14	breeze
1493	Shenzhen	2/2/2017	partly cloudy	16	breeze
1494	Shenzhen	2/3/2017	overcast	15	breeze
1495	Shenzhen	2/4/2017	shower	16	breeze
1496	Shenzhen	2/5/2017	partly cloudy	16	breeze
1497	Shenzhen	2/6/2017	partly cloudy	16	breeze
1498	Shenzhen	2/7/2017	partly cloudy	16	breeze
1499	Shenzhen	2/8/2017	overcast	10	3--4
1500	Shenzhen	2/9/2017	clear	9	breeze
1501	Shenzhen	2/10/2017	partly cloudy	9	breeze
1502	Shenzhen	2/11/2017	partly cloudy	9	breeze
1503	Shenzhen	2/12/2017	clear	11	breeze
1504	Shenzhen	2/13/2017	partly cloudy	14	breeze
1505	Shenzhen	2/14/2017	clear	15	breeze
1506	Shenzhen	2/15/2017	partly cloudy	15	breeze
1507	Shenzhen	2/16/2017	partly cloudy	15	breeze
1508	Shenzhen	2/17/2017	partly cloudy	16	breeze
1509	Shenzhen	2/18/2017	partly cloudy	17	breeze
1510	Shenzhen	2/19/2017	shower	17	breeze
1511	Shenzhen	2/20/2017	partly cloudy	18	breeze
1512	Shenzhen	2/21/2017	Light rain	19	breeze
1513	Shenzhen	2/22/2017	Light rain	13	3--4
1514	Shenzhen	2/23/2017	Light rain	10	5--6
1515	Shenzhen	2/24/2017	Light rain	8	breeze
1516	Shenzhen	2/25/2017	Light rain	9	breeze
1517	Shenzhen	2/26/2017	partly cloudy	12	breeze
1518	Shenzhen	2/27/2017	partly cloudy	15	breeze
1519	Shenzhen	2/28/2017	partly cloudy	15	breeze
1520	Shenzhen	3/1/2017	clear	14	breeze
1521	Shenzhen	3/2/2017	partly cloudy	15	breeze
1522	Shenzhen	3/3/2017	partly cloudy	16	breeze
1523	Shenzhen	3/4/2017	partly cloudy	19	breeze
1524	Shenzhen	3/5/2017	Light rain	17	breeze
1525	Shenzhen	3/6/2017	Light rain	16	breeze
1526	Shenzhen	3/7/2017	overcast	15	breeze
1527	Shenzhen	3/8/2017	shower	15	breeze
1528	Shenzhen	3/9/2017	Light rain	16	breeze
1529	Shenzhen	3/10/2017	overcast	18	breeze
1530	Shenzhen	3/11/2017	partly cloudy	18	breeze
1531	Shenzhen	3/12/2017	partly cloudy	18	breeze
1532	Shenzhen	3/13/2017	Light rain	15	breeze
1533	Shenzhen	3/14/2017	shower	14	3--4
1534	Shenzhen	3/15/2017	overcast	20--16	3--4
1535	Shenzhen	3/16/2017	overcast	17	breeze
1536	Shenzhen	3/17/2017	partly cloudy	18	breeze
1537	Shenzhen	3/18/2017	shower	19	breeze
1538	Shenzhen	3/19/2017	shower	19	breeze
1539	Shenzhen	3/20/2017	partly cloudy	22	breeze
1540	Shenzhen	3/21/2017	shower	20	breeze
1541	Shenzhen	3/22/2017	Light rain	19	breeze
1542	Shenzhen	3/23/2017	partly cloudy	20	breeze
1543	Shenzhen	3/24/2017	partly cloudy	18	breeze
1544	Shenzhen	3/25/2017	Light rain	14	3--4
1545	Shenzhen	3/26/2017	partly cloudy	13	breeze
1546	Shenzhen	3/27/2017	partly cloudy	17	breeze
1547	Shenzhen	3/28/2017	shower	19	breeze
1548	Shenzhen	3/29/2017	partly cloudy	21	breeze
1549	Shenzhen	3/30/2017	partly cloudy	21	breeze
1550	Shenzhen	3/31/2017	shower	15	3--4
1551	Shenzhen	4/1/2017	partly cloudy	16	breeze
1552	Shenzhen	4/2/2017	partly cloudy	17	breeze
1553	Shenzhen	4/3/2017	partly cloudy	17	breeze
1554	Shenzhen	4/4/2017	partly cloudy	19	breeze
1555	Shenzhen	4/5/2017	partly cloudy	20	breeze
1556	Shenzhen	4/6/2017	partly cloudy	22	breeze
1557	Shenzhen	4/7/2017	partly cloudy	22	breeze
1558	Shenzhen	4/8/2017	partly cloudy	22	breeze
1559	Shenzhen	4/9/2017	partly cloudy	23	breeze
1560	Shenzhen	4/10/2017	Light rain	23	breeze
1561	Shenzhen	4/11/2017	shower	20	breeze
1562	Shenzhen	4/12/2017	shower	18	breeze
1563	Shenzhen	4/13/2017	partly cloudy	18	breeze
1564	Shenzhen	4/14/2017	partly cloudy	20	breeze
1565	Shenzhen	4/15/2017	partly cloudy	23	breeze
1566	Shenzhen	4/16/2017	partly cloudy	23	breeze
1567	Shenzhen	4/17/2017	partly cloudy	23	breeze
1568	Shenzhen	4/18/2017	partly cloudy	24	breeze
1569	Shenzhen	4/19/2017	partly cloudy	23	breeze
1570	Shenzhen	4/20/2017	shower	22	breeze
1571	Shenzhen	4/21/2017	shower	19	4--5
1572	Shenzhen	4/22/2017	partly cloudy	18	breeze
1573	Shenzhen	4/23/2017	partly cloudy	20	breeze
1574	Shenzhen	4/24/2017	Medium rain	21	breeze
1575	Shenzhen	4/25/2017	shower	20	breeze
1576	Shenzhen	4/26/2017	shower	20	breeze
1577	Shenzhen	4/27/2017	partly cloudy	18	breeze
1578	Shenzhen	4/28/2017	partly cloudy	20	breeze
1579	Shenzhen	4/29/2017	clear	21	breeze
1580	Shenzhen	4/30/2017	partly cloudy	22	breeze
1581	Shenzhen	5/1/2017	partly cloudy	22	breeze
1582	Shenzhen	5/2/2017	partly cloudy	24	breeze
1583	Shenzhen	5/3/2017	partly cloudy	24	breeze
1584	Shenzhen	5/4/2017	shower	22	breeze
1585	Shenzhen	5/5/2017	partly cloudy	24	breeze
1586	Shenzhen	5/6/2017	partly cloudy	25	breeze
1587	Shenzhen	5/7/2017	partly cloudy	25	breeze
1588	Shenzhen	5/8/2017	shower	24	breeze
1589	Shenzhen	5/9/2017	partly cloudy	24	breeze
1590	Shenzhen	5/10/2017	partly cloudy	25	breeze
1591	Shenzhen	5/11/2017	partly cloudy	25	breeze
1592	Shenzhen	5/12/2017	shower	25	breeze
1593	Shenzhen	5/13/2017	shower	24	breeze
1594	Shenzhen	5/14/2017	shower	23	breeze
1595	Shenzhen	5/15/2017	rainstorm	23	3--4
1596	Shenzhen	5/16/2017	partly cloudy	23	breeze
1597	Shenzhen	5/17/2017	partly cloudy	23	breeze
1598	Shenzhen	5/18/2017	shower	23	breeze
1599	Shenzhen	5/19/2017	shower	23	breeze
1600	Shenzhen	5/20/2017	shower	23	breeze
1601	Shenzhen	5/21/2017	heavy rain	23	breeze
1602	Shenzhen	5/22/2017	partly cloudy	24	breeze
1603	Shenzhen	5/23/2017	shower	24	breeze
1604	Shenzhen	5/24/2017	shower	24	breeze
1605	Shenzhen	5/25/2017	partly cloudy	23	breeze
1606	Shenzhen	5/26/2017	partly cloudy	24	breeze
1607	Shenzhen	5/27/2017	partly cloudy	24	breeze
1608	Shenzhen	5/28/2017	partly cloudy	24	breeze
1609	Shenzhen	5/29/2017	partly cloudy	25	breeze
1610	Shenzhen	5/30/2017	partly cloudy	25	breeze
1611	Shenzhen	5/31/2017	shower	26	breeze
1612	Shenzhen	6/1/2017	shower	26	breeze
1613	Shenzhen	6/2/2017	Medium rain	26	breeze
1614	Shenzhen	6/3/2017	partly cloudy	28	breeze
1615	Shenzhen	6/4/2017	shower	27	breeze
1616	Shenzhen	6/5/2017	partly cloudy	28	breeze
1617	Shenzhen	6/6/2017	partly cloudy	28	breeze
1618	Shenzhen	6/7/2017	clear	28	breeze
1619	Shenzhen	6/8/2017	partly cloudy	28	breeze
1620	Shenzhen	6/9/2017	partly cloudy	28	breeze
1621	Shenzhen	6/10/2017	partly cloudy	28	breeze
1622	Shenzhen	6/11/2017	partly cloudy	27	breeze
1623	Shenzhen	6/12/2017	rainstorm	26	6--7
1624	Shenzhen	6/13/2017	shower	26	breeze
1625	Shenzhen	6/14/2017	shower	25	breeze
1626	Shenzhen	6/15/2017	shower	25	breeze
1627	Shenzhen	6/16/2017	rainstorm	26	breeze
1628	Shenzhen	6/17/2017	Medium rain	25	breeze
1629	Shenzhen	6/18/2017	rainstorm	25	breeze
1630	Shenzhen	6/19/2017	heavy rain to rainstorm turns heavy rain	28--25	breeze
1631	Shenzhen	6/20/2017	Medium rain	25	breeze
1632	Shenzhen	6/21/2017	shower	27	breeze
1633	Shenzhen	6/22/2017	partly cloudy	27	breeze
1634	Shenzhen	6/23/2017	Light rain	27	breeze
1635	Shenzhen	6/24/2017	partly cloudy	27	breeze
1636	Shenzhen	6/25/2017	partly cloudy	27	breeze
1637	Shenzhen	6/26/2017	partly cloudy	28	breeze
1638	Shenzhen	6/27/2017	partly cloudy	28	breeze
1639	Shenzhen	6/28/2017	partly cloudy	27	breeze
1640	Shenzhen	6/29/2017	partly cloudy	27	breeze
1641	Shenzhen	6/30/2017	partly cloudy	28	breeze
1642	Shenzhen	7/1/2017	shower	26	breeze
1643	Shenzhen	7/2/2017	shower	26	breeze
1644	Shenzhen	7/3/2017	shower	26	breeze
1645	Shenzhen	7/4/2017	shower	26	breeze
1646	Shenzhen	7/5/2017	shower	26	breeze
1647	Shenzhen	7/6/2017	Medium rain	26	breeze
1648	Shenzhen	7/7/2017	Medium rain	26	breeze
1649	Shenzhen	7/8/2017	shower	26	breeze
1650	Shenzhen	7/9/2017	Light rain	27	breeze
1651	Shenzhen	7/10/2017	partly cloudy	27	breeze
1652	Shenzhen	7/11/2017	partly cloudy	27	breeze
1653	Shenzhen	7/12/2017	partly cloudy	27	breeze
1654	Shenzhen	7/13/2017	partly cloudy	27	breeze
1655	Shenzhen	7/14/2017	shower	27	breeze
1656	Shenzhen	7/15/2017	shower	25	3--4
1657	Shenzhen	7/16/2017	Medium rain	25	5--6
1658	Shenzhen	7/17/2017	heavy rain	26	breeze
1659	Shenzhen	7/18/2017	shower	25	breeze
1660	Shenzhen	7/19/2017	partly cloudy	27	breeze
1661	Shenzhen	7/20/2017	Medium rain	32--25	breeze
1662	Shenzhen	7/21/2017	partly cloudy	25	3--4
1663	Shenzhen	7/22/2017	heavy rain	25	breeze
1664	Shenzhen	7/23/2017	shower	26	breeze
1665	Shenzhen	7/24/2017	partly cloudy	26	breeze
1666	Shenzhen	7/25/2017	partly cloudy	27	breeze
1667	Shenzhen	7/26/2017	partly cloudy	27	breeze
1668	Shenzhen	7/27/2017	shower	27	breeze
1669	Shenzhen	7/28/2017	partly cloudy	27	breeze
1670	Shenzhen	7/29/2017	partly cloudy	28	breeze
1671	Shenzhen	7/30/2017	overcast	27	breeze
1672	Shenzhen	7/31/2017	shower	27	breeze
1673	Shenzhen	8/1/2017	shower	28	breeze
1674	Shenzhen	8/2/2017	shower	27	breeze
1675	Shenzhen	8/3/2017	shower	26	breeze
1676	Shenzhen	8/4/2017	shower	27	breeze
1677	Shenzhen	8/5/2017	partly cloudy	27	breeze
1678	Shenzhen	8/6/2017	partly cloudy	28	breeze
1679	Shenzhen	8/7/2017	partly cloudy	28	breeze
1680	Shenzhen	8/8/2017	shower	28	breeze
1681	Shenzhen	8/9/2017	shower	28	breeze
1682	Shenzhen	8/10/2017	thundershower	27	breeze
1683	Shenzhen	8/11/2017	partly cloudy	28	breeze
1684	Shenzhen	8/12/2017	partly cloudy	28	breeze
1685	Shenzhen	8/13/2017	partly cloudy	28	breeze
1686	Shenzhen	8/14/2017	partly cloudy	28	breeze
1687	Shenzhen	8/15/2017	partly cloudy	28	breeze
1688	Shenzhen	8/16/2017	partly cloudy	28	breeze
1689	Shenzhen	8/17/2017	partly cloudy	28	breeze
1690	Shenzhen	8/18/2017	partly cloudy	28	breeze
1691	Shenzhen	8/19/2017	clear	28	breeze
1692	Shenzhen	8/20/2017	partly cloudy	28	breeze
1693	Shenzhen	8/21/2017	partly cloudy	28	breeze
1694	Shenzhen	8/22/2017	heavy rain	26	6--7
1695	Shenzhen	8/23/2017	rainstorm	31 -- 27	44814
1696	Shenzhen	8/24/2017	shower	27	breeze
1697	Shenzhen	8/25/2017	Thunder shower turns shower	32 -- 27	breeze
1698	Shenzhen	8/26/2017	shower	26	3--4
1699	Shenzhen	8/27/2017	shower	31 -- 27	breeze
1700	Shenzhen	8/28/2017	shower	27	breeze
1701	Shenzhen	8/29/2017	partly cloudy	32--26	breeze
1702	Shenzhen	8/30/2017	partly cloudy	27	breeze
1703	Shenzhen	8/31/2017	partly cloudy	27	breeze
1704	Shenzhen	9/1/2017	thundershower	32--26	breeze
1705	Shenzhen	9/2/2017	shower	26	breeze
1706	Shenzhen	9/3/2017	heavy rain	26	breeze
1707	Shenzhen	9/4/2017	heavy rain turns heavy rain to rainstorm	30--27	breeze
1708	Shenzhen	9/5/2017	partly cloudy	26	breeze
1709	Shenzhen	9/6/2017	shower	26	breeze
1710	Shenzhen	9/7/2017	light to middle rain to thunder showers	31--26	breeze
1711	Shenzhen	9/8/2017	shower	26	breeze
1712	Shenzhen	9/9/2017	partly cloudy	27	breeze
1713	Shenzhen	9/10/2017	partly cloudy	26	breeze
1714	Shenzhen	9/11/2017	partly cloudy	27	breeze
1715	Shenzhen	9/12/2017	thundershower	34--26	breeze
1716	Shenzhen	9/13/2017	partly cloudy	27	breeze
1717	Shenzhen	9/14/2017	shower	26	breeze
1718	Shenzhen	9/15/2017	partly cloudy	27	breeze
1719	Shenzhen	9/16/2017	partly cloudy	28	breeze
1720	Shenzhen	9/17/2017	partly cloudy	34--27	breeze
1721	Shenzhen	9/18/2017	partly cloudy	27	breeze
1722	Shenzhen	9/19/2017	partly cloudy	34--26	breeze
1723	Shenzhen	9/20/2017	partly cloudy	26	breeze
1724	Shenzhen	9/21/2017	shower	32 -- 27	breeze
1725	Shenzhen	9/22/2017	thundershower	31--26	breeze
1726	Shenzhen	9/23/2017	thundershower	32--26	breeze
1727	Shenzhen	9/24/2017	shower	27	3--4
1728	Shenzhen	9/25/2017	partly cloudy	31--26	breeze
1729	Shenzhen	9/26/2017	partly cloudy	33--26	breeze
1730	Shenzhen	9/27/2017	partly cloudy	33--26	breeze
1731	Shenzhen	9/28/2017	partly cloudy	33--26	breeze
1732	Shenzhen	9/29/2017	thundershower	31--25	breeze
1733	Shenzhen	9/30/2017	shower	26	breeze
1734	Shenzhen	10/1/2017	Cloudy to thunder shower	32 -- 27	breeze
1735	Shenzhen	10/2/2017	Thunder shower turns shower	33 -- 27	breeze
1736	Shenzhen	10/3/2017	shower and thunderstorms	33 -- 26	breeze
1737	Shenzhen	10/4/2017	Thunder shower turns shower	30 -- 26	breeze
1738	Shenzhen	10/5/2017	shower	31 -- 26	breeze
1739	Shenzhen	10/6/2017	shower	32 -- 26	breeze
1740	Shenzhen	10/7/2017	rain	31--25	breeze
1741	Shenzhen	10/8/2017	Rain turns clear	30--25	breeze
1742	Shenzhen	10/9/2017	partly cloudy	27	breeze
1743	Shenzhen	10/10/2017	Cloudy with showers	33 -- 27	breeze
1744	Shenzhen	10/11/2017	partly cloudy	33--26	breeze
1745	Shenzhen	10/12/2017	partly cloudy	32--24	breeze
1746	Shenzhen	10/13/2017	partly cloudy	28--23	3--4
1747	Shenzhen	10/14/2017	overcast to shower	24--21	3--4
1748	Shenzhen	10/15/2017	cloudy turns heavy rain	21--20	4--5
1749	Shenzhen	10/16/2017	Light rain	25--22	breeze
1750	Shenzhen	10/17/2017	partly cloudy	28--22	breeze
1751	Shenzhen	10/18/2017	partly cloudy	28--23	breeze
1752	Shenzhen	10/19/2017	partly cloudy	26--23	breeze
1753	Shenzhen	10/20/2017	partly cloudy	26--22	breeze
1754	Shenzhen	10/21/2017	partly cloudy	25--20	breeze
1755	Shenzhen	10/22/2017	clear	25--19	breeze
1756	Shenzhen	10/23/2017	partly cloudy	27--20	breeze
1757	Shenzhen	10/24/2017	Sunny to cloudy	28--21	breeze
1758	Shenzhen	10/25/2017	cloudy to overcast	28--23	3--4
1759	Shenzhen	10/26/2017	Cloudy to clear	28--21	breeze
1760	Shenzhen	10/27/2017	Cloudy to clear	28--21	breeze
1761	Shenzhen	10/28/2017	partly cloudy	27--20	3--4
1762	Shenzhen	10/29/2017	Cloudy to clear	26--20	breeze
1763	Shenzhen	10/30/2017	overcast to sunny	25--18	breeze
1764	Shenzhen	10/31/2017	Cloudy to clear	25--19	breeze
1765	Shenzhen	11/1/2017	clear	27--20	breeze
1766	Shenzhen	11/2/2017	partly cloudy	28--18	breeze
1767	Shenzhen	11/3/2017	partly cloudy	28--19	breeze
1768	Shenzhen	11/4/2017	overcast to cloudy	24--19	breeze
1769	Shenzhen	11/5/2017	partly cloudy	25--20	breeze
1770	Shenzhen	11/6/2017	overcast to light rain	25--19	breeze
1771	Shenzhen	11/7/2017	overcast	20	breeze
1772	Shenzhen	11/8/2017	partly cloudy	21	breeze
1773	Shenzhen	11/9/2017	partly cloudy	28--22	breeze
1774	Shenzhen	11/10/2017	Turn cloudy	--22	breeze
1775	Shenzhen	11/11/2017	Cloudy with showers	29 -- 20	breeze
1776	Shenzhen	11/12/2017	Light rain	21	breeze
1777	Shenzhen	11/13/2017	partly cloudy	26 -- 21	breeze
1778	Shenzhen	11/14/2017	partly cloudy	27 -- 22	breeze
1779	Shenzhen	11/15/2017	partly cloudy	26 -- 22	3--4
1780	Shenzhen	11/16/2017	overcast to cloudy	27--22	breeze
1781	Shenzhen	11/17/2017	Cloudy to light rain	28 -- 20	breeze
1782	Shenzhen	11/18/2017	Cloudy to light rain	26--15	3--4
1783	Shenzhen	11/19/2017	overcast to cloudy	19--15	breeze
1784	Shenzhen	11/20/2017	overcast	17--14	breeze
1785	Shenzhen	11/21/2017	overcast to cloudy	20--15	breeze
1786	Shenzhen	11/22/2017	overcast to cloudy	20--15	breeze
1787	Shenzhen	11/23/2017	partly cloudy	20--13	breeze
1788	Shenzhen	11/24/2017	overcast to cloudy	18--15	breeze
1789	Shenzhen	11/25/2017	overcast	18--15	breeze
1790	Shenzhen	11/26/2017	overcast to cloudy	21--17	breeze
1791	Shenzhen	11/27/2017	partly cloudy	23--18	breeze
1792	Shenzhen	11/28/2017	Cloudy turns rain	18--13	3--4
1793	Shenzhen	11/29/2017	Rain to cloudy	24--17	3--4
1794	Shenzhen	11/30/2017	partly cloudy	23--14	4--5
1795	Shenzhen	12/1/2017	partly cloudy	24--17	3--4
1796	Shenzhen	12/2/2017	partly cloudy	17	breeze
1797	Shenzhen	12/3/2017	Cloudy to clear	24--17	breeze
1798	Shenzhen	12/4/2017	partly cloudy	22--16	breeze
1799	Shenzhen	12/5/2017	overcast to cloudy	20--16	breeze
1800	Shenzhen	12/6/2017	overcast to cloudy	23--16	breeze
1801	Shenzhen	12/7/2017	partly cloudy	21--15	breeze
1802	Shenzhen	12/8/2017	Cloudy to clear	19--12	breeze
1803	Shenzhen	12/9/2017	partly cloudy	19--12	breeze
1804	Shenzhen	12/10/2017	partly cloudy	13	breeze
1805	Shenzhen	12/11/2017	partly cloudy	23--15	breeze
1806	Shenzhen	12/12/2017	overcast to cloudy	20--16	breeze
1807	Shenzhen	12/13/2017	overcast	17 -- 13	breeze
1808	Shenzhen	12/14/2017	overcast	18 -- 14	breeze
1809	Shenzhen	12/15/2017	partly cloudy	21 -- 13	breeze
1810	Shenzhen	12/16/2017	overcast to cloudy	15--10	breeze
1811	Shenzhen	12/17/2017	overcast to cloudy	12--9	breeze
1812	Shenzhen	12/18/2017	Cloudy to clear	15--7	breeze
1813	Shenzhen	12/19/2017	partly cloudy	16--9	breeze
1814	Shenzhen	12/20/2017	Cloudy to clear	18--10	breeze
1815	Shenzhen	12/21/2017	partly cloudy	13	breeze
1816	Shenzhen	12/22/2017	partly cloudy	21--15	breeze
1817	Shenzhen	12/23/2017	partly cloudy	20 -- 15	breeze
1818	Shenzhen	12/24/2017	Cloudy to clear	23--13	breeze
1819	Shenzhen	12/25/2017	clear	14	breeze
1820	Shenzhen	12/26/2017	clear	15	breeze
1821	Shenzhen	12/27/2017	sunny to cloudy	23 -- 16	breeze
1822	Shenzhen	12/28/2017	partly cloudy	16	breeze
1823	Shenzhen	12/29/2017	partly cloudy	25--16	breeze
1824	Shenzhen	12/30/2017	partly cloudy	14	3--4
1825	Shenzhen	12/31/2017	partly cloudy	14	breeze
