# Supplementary material for: A long-term travel delay measurement study based on multi-modal human mobility data
Source: Sci Rep. 2022 Sep 26;12:15988. doi: 10.1038/s41598-022-19394-z (PMC9510763; doi:10.1038/s41598-022-19394-z)
Supplement: Supplementary file 1 — Supplementary Information 1. [file 41598_2022_19394_MOESM1_ESM.zip › data/wti-crude-oil-prices-10-year-daily-chart.csv]

Macrotrends Data Download
WTI Crude Oil Prices - 10 Year Daily Chart
DISCLAIMER AND TERMS OF USE: HISTORICAL DATA IS PROVIDED "AS IS" AND SOLELY
FOR INFORMATIONAL PURPOSES - NOT FOR TRADING PURPOSES OR ADVICE.
NEITHER MACROTRENDS LLC NOR ANY OF OUR INFORMATION PROVIDERS WILL BE LIABLE
FOR ANY DAMAGES RELATING TO YOUR USE OF THE DATA PROVIDED.
ATTRIBUTION: Proper attribution requires clear indication of the data source as "www.macrotrends.net".
A "dofollow" backlink to the originating page is also required if the data is displayed on a web page.
date	value
2012-07-17	89.2840
2012-07-18	89.9900
2012-07-19	92.8460
2012-07-20	91.7520
2012-07-23	88.1400
2012-07-24	88.5000
2012-07-25	88.9700
2012-07-26	89.3900
2012-07-27	90.1300
2012-07-30	89.7800
2012-07-31	88.0600
2012-08-01	88.9100
2012-08-02	87.1300
2012-08-03	91.4000
2012-08-06	92.2000
2012-08-07	93.6700
2012-08-08	93.3500
2012-08-09	93.3600
2012-08-10	92.8700
2012-08-13	92.7300
2012-08-14	93.4300
2012-08-15	94.3300
2012-08-16	95.6580
2012-08-17	96.1340
2012-08-20	96.1440
2012-08-21	96.8080
2012-08-22	97.2600
2012-08-23	96.2700
2012-08-24	96.1500
2012-08-27	95.4700
2012-08-28	96.3300
2012-08-29	95.4900
2012-08-30	94.6200
2012-08-31	96.4700
2012-09-04	95.3000
2012-09-05	95.3600
2012-09-06	95.5300
2012-09-07	96.4200
2012-09-10	96.5400
2012-09-11	97.1700
2012-09-12	97.0100
2012-09-13	98.3100
2012-09-14	99.0000
2012-09-17	96.6860
2012-09-18	95.4220
2012-09-19	92.1720
2012-09-20	92.3100
2012-09-21	92.8900
2012-09-24	91.9300
2012-09-25	91.3700
2012-09-26	89.9800
2012-09-27	91.8500
2012-09-28	92.1900
2012-10-01	92.4800
2012-10-02	91.8900
2012-10-03	88.1400
2012-10-04	91.7100
2012-10-05	89.8800
2012-10-08	89.3300
2012-10-09	92.3900
2012-10-10	91.2500
2012-10-11	92.0700
2012-10-12	91.8600
2012-10-15	91.8500
2012-10-16	92.0900
2012-10-17	92.2140
2012-10-18	92.2720
2012-10-19	90.2840
2012-10-22	88.6660
2012-10-23	86.6700
2012-10-24	85.7300
2012-10-25	86.0500
2012-10-26	86.2800
2012-10-29	85.5400
2012-10-30	85.6800
2012-10-31	86.2400
2012-11-01	87.0900
2012-11-02	84.8600
2012-11-05	85.6500
2012-11-06	88.7100
2012-11-07	84.4400
2012-11-08	85.0900
2012-11-09	86.0700
2012-11-12	85.5700
2012-11-13	85.4720
2012-11-14	86.4920
2012-11-15	85.7020
2012-11-16	86.8700
2012-11-19	89.2800
2012-11-20	86.7500
2012-11-21	87.3800
2012-11-23	88.2800
2012-11-26	87.7400
2012-11-27	87.1800
2012-11-28	86.4900
2012-11-29	88.0700
2012-11-30	88.9100
2012-12-03	89.0900
2012-12-04	88.5000
2012-12-05	87.8800
2012-12-06	86.2600
2012-12-07	85.9300
2012-12-10	85.5600
2012-12-11	85.7900
2012-12-12	86.7700
2012-12-13	85.8900
2012-12-14	86.8340
2012-12-17	87.3880
2012-12-18	88.2120
2012-12-19	89.8860
2012-12-20	90.1300
2012-12-21	88.6600
2012-12-24	88.6100
2012-12-26	90.9800
2012-12-27	90.8700
2012-12-28	90.8000
2012-12-31	91.8200
2013-01-02	93.1200
2013-01-03	92.9200
2013-01-04	93.0900
2013-01-07	93.1900
2013-01-08	93.1500
2013-01-09	93.1000
2013-01-10	93.8200
2013-01-11	93.5600
2013-01-14	94.1400
2013-01-15	93.2800
2013-01-16	94.3280
2013-01-17	95.6700
2013-01-18	95.8480
2013-01-22	96.5920
2013-01-23	95.2300
2013-01-24	95.9500
2013-01-25	95.8800
2013-01-28	96.4400
2013-01-29	97.5700
2013-01-30	97.9400
2013-01-31	97.4900
2013-02-01	97.7700
2013-02-04	96.1700
2013-02-05	96.6400
2013-02-06	96.6200
2013-02-07	95.8300
2013-02-08	95.7200
2013-02-11	97.0300
2013-02-12	97.5100
2013-02-13	97.0100
2013-02-14	97.4280
2013-02-15	96.0800
2013-02-19	96.9240
2013-02-20	95.0680
2013-02-21	92.8400
2013-02-22	93.1300
2013-02-25	93.1100
2013-02-26	92.6300
2013-02-27	92.7600
2013-02-28	92.0500
2013-03-01	90.6800
2013-03-04	90.1200
2013-03-05	90.8200
2013-03-06	90.4300
2013-03-07	91.5600
2013-03-08	91.9500
2013-03-11	92.0600
2013-03-12	92.5400
2013-03-13	92.5200
2013-03-14	93.0300
2013-03-15	93.5240
2013-03-18	93.8880
2013-03-19	92.3760
2013-03-20	93.3920
2013-03-21	92.4500
2013-03-22	93.7100
2013-03-25	94.8100
2013-03-26	96.3400
2013-03-27	96.5800
2013-03-28	97.2300
2013-04-01	97.0700
2013-04-02	97.1900
2013-04-03	94.4500
2013-04-04	93.2600
2013-04-05	92.7000
2013-04-08	93.3600
2013-04-09	94.2000
2013-04-10	94.6400
2013-04-11	93.5100
2013-04-12	91.2900
2013-04-15	88.7100
2013-04-16	88.7200
2013-04-17	86.7380
2013-04-18	87.8380
2013-04-19	88.1660
2013-04-22	89.1040
2013-04-23	89.1800
2013-04-24	91.4300
2013-04-25	93.6400
2013-04-26	93.0000
2013-04-29	94.5000
2013-04-30	93.4600
2013-05-01	91.0300
2013-05-02	93.9900
2013-05-03	95.6100
2013-05-06	96.1600
2013-05-07	95.6200
2013-05-08	96.6200
2013-05-09	96.3900
2013-05-10	96.0400
2013-05-13	95.1700
2013-05-14	94.2100
2013-05-15	94.3000
2013-05-16	95.2180
2013-05-17	96.1280
2013-05-20	96.8420
2013-05-21	96.1760
2013-05-22	94.2800
2013-05-23	94.2500
2013-05-24	94.1500
2013-05-28	95.0100
2013-05-29	93.1300
2013-05-30	93.6100
2013-05-31	91.9700
2013-06-03	93.4500
2013-06-04	93.3100
2013-06-05	93.7400
2013-06-06	94.7600
2013-06-07	96.0300
2013-06-10	95.7700
2013-06-11	95.3800
2013-06-12	95.8800
2013-06-13	96.6900
2013-06-14	97.8500
2013-06-17	97.8220
2013-06-18	98.5320
2013-06-19	98.3840
2013-06-20	95.1920
2013-06-21	93.6900
2013-06-24	95.1800
2013-06-25	95.3200
2013-06-26	95.5000
2013-06-27	97.0500
2013-06-28	96.5600
2013-07-01	97.9900
2013-07-02	99.6000
2013-07-03	101.2400
2013-07-05	103.2200
2013-07-08	103.1400
2013-07-09	103.5300
2013-07-10	106.5200
2013-07-11	104.9100
2013-07-12	105.9500
2013-07-15	106.3200
2013-07-16	106.0000
2013-07-17	106.4540
2013-07-18	107.9480
2013-07-19	107.9420
2013-07-22	106.9340
2013-07-23	107.2300
2013-07-24	105.3900
2013-07-25	105.4900
2013-07-26	104.7000
2013-07-29	104.5500
2013-07-30	103.0800
2013-07-31	105.0300
2013-08-01	107.8900
2013-08-02	106.9400
2013-08-05	106.5600
2013-08-06	105.3000
2013-08-07	104.3700
2013-08-08	103.4000
2013-08-09	105.9700
2013-08-12	106.1100
2013-08-13	106.8300
2013-08-14	106.8500
2013-08-15	107.3020
2013-08-16	107.3920
2013-08-19	106.9560
2013-08-20	105.0800
2013-08-21	103.8500
2013-08-22	105.0300
2013-08-23	106.4200
2013-08-26	105.9200
2013-08-27	109.0100
2013-08-28	110.1000
2013-08-29	108.8000
2013-08-30	107.6500
2013-09-03	108.5400
2013-09-04	107.2300
2013-09-05	108.3700
2013-09-06	110.5300
2013-09-09	109.5200
2013-09-10	107.3900
2013-09-11	107.5600
2013-09-12	108.6000
2013-09-13	108.2100
2013-09-16	106.5900
2013-09-17	105.3000
2013-09-18	107.7540
2013-09-19	106.0720
2013-09-20	104.7340
2013-09-23	103.5900
2013-09-24	103.1300
2013-09-25	102.6600
2013-09-26	103.0300
2013-09-27	102.8700
2013-09-30	102.3300
2013-10-01	102.0400
2013-10-02	104.1000
2013-10-03	103.3100
2013-10-04	103.8400
2013-10-07	103.0300
2013-10-08	103.4900
2013-10-09	101.6100
2013-10-10	103.0100
2013-10-11	102.0200
2013-10-14	102.4100
2013-10-15	101.2100
2013-10-16	102.2900
2013-10-17	100.7100
2013-10-18	100.9300
2013-10-21	99.4960
2013-10-22	98.2000
2013-10-23	96.8600
2013-10-24	97.1100
2013-10-25	97.8500
2013-10-28	98.6800
2013-10-29	98.2000
2013-10-30	96.7700
2013-10-31	96.3800
2013-11-01	94.6100
2013-11-04	94.6200
2013-11-05	93.3700
2013-11-06	94.8000
2013-11-07	94.2000
2013-11-08	94.6000
2013-11-11	95.1400
2013-11-12	93.0400
2013-11-13	93.8800
2013-11-14	93.7600
2013-11-15	93.9700
2013-11-18	93.2900
2013-11-19	93.6700
2013-11-20	93.7460
2013-11-21	95.4400
2013-11-22	94.8400
2013-11-25	94.0900
2013-11-26	93.6800
2013-11-27	92.3000
2013-11-29	92.7200
2013-12-02	93.8200
2013-12-03	96.0400
2013-12-04	97.2000
2013-12-05	97.3800
2013-12-06	97.6500
2013-12-09	97.3400
2013-12-10	98.5100
2013-12-11	97.4400
2013-12-12	97.5000
2013-12-13	96.6000
2013-12-16	97.5380
2013-12-17	97.3200
2013-12-18	97.9560
2013-12-19	98.9860
2013-12-20	99.3200
2013-12-23	98.9100
2013-12-24	99.2200
2013-12-26	99.5500
2013-12-27	100.3200
2013-12-30	99.2900
2013-12-31	98.4200
2014-01-02	95.4400
2014-01-03	93.9600
2014-01-06	93.4300
2014-01-07	93.6700
2014-01-08	92.3300
2014-01-09	91.6600
2014-01-10	92.7200
2014-01-13	91.8000
2014-01-14	92.5900
2014-01-15	94.2060
2014-01-16	94.0160
2014-01-17	94.5020
2014-01-21	94.9740
2014-01-22	96.7300
2014-01-23	97.3200
2014-01-24	96.6400
2014-01-27	95.7200
2014-01-28	97.4100
2014-01-29	97.3600
2014-01-30	98.2300
2014-01-31	97.4900
2014-02-03	96.4300
2014-02-04	97.1900
2014-02-05	97.3800
2014-02-06	97.8400
2014-02-07	99.8800
2014-02-10	100.0600
2014-02-11	99.9400
2014-02-12	100.3700
2014-02-13	100.3500
2014-02-14	100.2660
2014-02-18	102.2980
2014-02-19	103.0280
2014-02-20	102.7840
2014-02-21	102.2000
2014-02-24	102.8200
2014-02-25	101.8300
2014-02-26	102.5900
2014-02-27	102.4000
2014-02-28	102.5900
2014-03-03	104.9200
2014-03-04	103.3300
2014-03-05	101.4500
2014-03-06	101.5600
2014-03-07	102.5800
2014-03-10	101.1200
2014-03-11	100.0300
2014-03-12	97.9900
2014-03-13	98.2000
2014-03-14	98.8900
2014-03-17	97.9880
2014-03-18	99.3720
2014-03-19	99.6500
2014-03-20	99.0060
2014-03-21	99.4600
2014-03-24	99.6000
2014-03-25	99.1900
2014-03-26	100.2600
2014-03-27	101.2800
2014-03-28	101.6700
2014-03-31	101.5800
2014-04-01	99.7400
2014-04-02	99.6200
2014-04-03	100.2900
2014-04-04	101.1400
2014-04-07	100.4400
2014-04-08	102.5600
2014-04-09	103.6000
2014-04-10	103.4000
2014-04-11	103.7400
2014-04-14	104.0500
2014-04-15	103.7500
2014-04-16	103.6140
2014-04-17	103.9280
2014-04-21	103.9380
2014-04-22	101.8260
2014-04-23	101.4400
2014-04-24	101.9400
2014-04-25	100.6000
2014-04-28	100.8400
2014-04-29	101.2800
2014-04-30	99.7400
2014-05-01	99.4200
2014-05-02	99.7600
2014-05-05	99.4800
2014-05-06	99.5000
2014-05-07	100.7700
2014-05-08	100.2600
2014-05-09	99.9900
2014-05-12	100.5900
2014-05-13	101.7000
2014-05-14	102.3700
2014-05-15	101.4260
2014-05-16	101.8440
2014-05-19	102.3100
2014-05-20	102.3520
2014-05-21	104.0700
2014-05-22	103.7400
2014-05-23	104.3500
2014-05-27	104.1100
2014-05-28	102.7200
2014-05-29	103.5800
2014-05-30	102.7100
2014-06-02	102.4700
2014-06-03	102.6600
2014-06-04	102.6400
2014-06-05	102.4800
2014-06-06	102.6600
2014-06-09	104.4100
2014-06-10	104.3500
2014-06-11	104.4000
2014-06-12	106.5300
2014-06-13	106.9100
2014-06-16	106.9000
2014-06-17	106.2620
2014-06-18	105.8180
2014-06-19	106.2020
2014-06-20	106.9160
2014-06-23	106.1700
2014-06-24	106.0300
2014-06-25	106.5000
2014-06-26	105.8400
2014-06-27	105.7400
2014-06-30	105.3700
2014-07-01	105.3400
2014-07-02	104.4800
2014-07-03	104.0600
2014-07-07	103.5300
2014-07-08	103.4000
2014-07-09	102.2900
2014-07-10	102.9300
2014-07-11	100.8300
2014-07-14	100.9100
2014-07-15	99.9600
2014-07-16	101.2000
2014-07-17	102.9920
2014-07-18	102.6580
2014-07-21	103.5520
2014-07-22	102.7960
2014-07-23	103.1200
2014-07-24	102.0700
2014-07-25	102.0900
2014-07-28	101.6700
2014-07-29	100.9700
2014-07-30	100.2700
2014-07-31	98.1700
2014-08-01	97.8800
2014-08-04	98.2900
2014-08-05	97.3800
2014-08-06	96.9200
2014-08-07	97.3400
2014-08-08	97.6500
2014-08-11	98.0800
2014-08-12	97.3700
2014-08-13	97.5900
2014-08-14	95.5800
2014-08-15	96.9440
2014-08-18	95.3460
2014-08-19	93.5080
2014-08-20	93.9740
2014-08-21	93.9600
2014-08-22	93.6500
2014-08-25	93.3500
2014-08-26	93.8600
2014-08-27	93.8800
2014-08-28	94.5500
2014-08-29	95.9600
2014-09-02	92.8800
2014-09-03	95.5400
2014-09-04	94.4500
2014-09-05	93.2900
2014-09-08	92.6600
2014-09-09	92.7500
2014-09-10	91.6700
2014-09-11	92.8300
2014-09-12	92.2700
2014-09-15	92.9200
2014-09-16	94.8800
2014-09-17	94.1760
2014-09-18	92.6340
2014-09-19	91.9540
2014-09-22	91.0000
2014-09-23	91.5600
2014-09-24	92.8000
2014-09-25	92.5300
2014-09-26	93.5400
2014-09-29	94.5700
2014-09-30	91.1600
2014-10-01	90.7300
2014-10-02	91.0100
2014-10-03	89.7400
2014-10-06	90.3400
2014-10-07	88.8500
2014-10-08	87.3100
2014-10-09	85.7700
2014-10-10	85.8200
2014-10-13	85.7400
2014-10-14	81.8400
2014-10-15	81.7800
2014-10-16	82.5500
2014-10-17	82.4740
2014-10-20	82.2300
2014-10-21	82.5540
2014-10-22	80.5200
2014-10-23	82.0900
2014-10-24	81.0100
2014-10-27	81.0000
2014-10-28	81.4200
2014-10-29	82.2000
2014-10-30	81.1200
2014-10-31	80.5400
2014-11-03	78.7800
2014-11-04	77.1900
2014-11-05	78.6800
2014-11-06	77.9100
2014-11-07	78.6500
2014-11-10	77.4000
2014-11-11	77.9400
2014-11-12	77.1800
2014-11-13	74.2100
2014-11-14	75.8200
2014-11-17	75.6440
2014-11-18	74.6220
2014-11-19	74.5320
2014-11-20	75.7960
2014-11-21	76.5100
2014-11-24	75.7800
2014-11-25	74.0900
2014-11-26	73.6900
2014-11-28	66.1500
2014-12-01	69.0000
2014-12-02	66.8800
2014-12-03	67.3800
2014-12-04	66.8100
2014-12-05	65.8400
2014-12-08	63.0500
2014-12-09	63.8200
2014-12-10	60.9400
2014-12-11	59.9500
2014-12-12	57.8100
2014-12-15	55.9100
2014-12-16	55.9960
2014-12-17	56.5980
2014-12-18	54.2600
2014-12-19	57.0080
2014-12-22	55.2600
2014-12-23	57.1200
2014-12-24	55.8400
2014-12-26	54.7300
2014-12-29	53.6100
2014-12-30	54.1200
2014-12-31	53.2700
2015-01-02	52.6900
2015-01-05	50.0400
2015-01-06	47.9300
2015-01-07	48.6500
2015-01-08	48.7900
2015-01-09	48.3600
2015-01-12	46.0700
2015-01-13	45.8900
2015-01-14	48.5760
2015-01-15	46.4420
2015-01-16	48.9540
2015-01-20	46.4540
2015-01-21	47.7800
2015-01-22	46.3100
2015-01-23	45.5900
2015-01-26	45.1500
2015-01-27	46.2300
2015-01-28	44.4500
2015-01-29	44.5300
2015-01-30	48.2400
2015-02-02	49.5700
2015-02-03	53.0500
2015-02-04	48.4500
2015-02-05	50.4800
2015-02-06	51.6900
2015-02-09	52.8600
2015-02-10	50.0200
2015-02-11	48.8400
2015-02-12	51.2100
2015-02-13	52.7800
2015-02-17	53.6820
2015-02-18	52.4120
2015-02-19	51.5620
2015-02-20	50.7160
2015-02-23	49.4500
2015-02-24	49.2800
2015-02-25	50.9900
2015-02-26	48.1700
2015-02-27	49.7600
2015-03-02	49.5900
2015-03-03	50.5200
2015-03-04	51.5300
2015-03-05	50.7600
2015-03-06	49.6100
2015-03-09	50.0000
2015-03-10	48.2900
2015-03-11	48.1700
2015-03-12	47.0500
2015-03-13	44.8400
2015-03-16	43.8800
2015-03-17	43.8060
2015-03-18	45.4560
2015-03-19	44.9020
2015-03-20	46.4000
2015-03-23	47.4500
2015-03-24	47.5100
2015-03-25	49.2100
2015-03-26	51.4300
2015-03-27	48.8700
2015-03-30	48.6800
2015-03-31	47.6000
2015-04-01	50.0900
2015-04-02	49.1400
2015-04-06	52.1400
2015-04-07	53.9800
2015-04-08	50.4200
2015-04-09	50.7900
2015-04-10	51.6400
2015-04-13	51.9100
2015-04-14	53.2900
2015-04-15	56.3900
2015-04-16	56.9900
2015-04-17	56.3720
2015-04-20	57.2800
2015-04-21	56.3400
2015-04-22	56.1600
2015-04-23	57.7400
2015-04-24	57.1500
2015-04-27	56.9900
2015-04-28	57.0600
2015-04-29	58.5800
2015-04-30	59.6300
2015-05-01	59.1500
2015-05-04	58.9300
2015-05-05	60.4000
2015-05-06	60.9300
2015-05-07	58.9400
2015-05-08	59.3900
2015-05-11	59.2500
2015-05-12	60.7500
2015-05-13	60.5000
2015-05-14	60.0720
2015-05-15	60.0300
2015-05-18	59.9160
2015-05-19	57.8440
2015-05-20	58.9800
2015-05-21	60.7200
2015-05-22	59.7200
2015-05-26	58.0300
2015-05-27	57.5100
2015-05-28	57.6800
2015-05-29	60.3000
2015-06-01	60.2000
2015-06-02	61.2600
2015-06-03	59.6400
2015-06-04	58.0000
2015-06-05	59.1300
2015-06-08	58.1400
2015-06-09	60.1400
2015-06-10	61.4300
2015-06-11	60.7700
2015-06-12	59.9600
2015-06-15	59.5200
2015-06-16	59.9700
2015-06-17	60.0020
2015-06-18	60.5980
2015-06-19	59.8260
2015-06-22	60.2400
2015-06-23	61.0100
2015-06-24	60.2700
2015-06-25	59.7000
2015-06-26	59.6300
2015-06-29	58.3300
2015-06-30	59.4700
2015-07-01	56.9600
2015-07-02	56.9300
2015-07-06	52.5300
2015-07-07	52.3300
2015-07-08	51.6500
2015-07-09	52.7800
2015-07-10	52.7400
2015-07-13	52.2000
2015-07-14	53.0400
2015-07-15	51.4100
2015-07-16	50.9760
2015-07-17	51.0180
2015-07-20	50.3240
2015-07-21	50.7600
2015-07-22	49.1900
2015-07-23	48.4500
2015-07-24	48.1400
2015-07-27	47.3900
2015-07-28	47.9800
2015-07-29	48.7900
2015-07-30	48.5200
2015-07-31	47.1200
2015-08-03	45.1700
2015-08-04	45.7400
2015-08-05	45.1500
2015-08-06	44.6600
2015-08-07	43.8700
2015-08-10	44.9600
2015-08-11	43.0800
2015-08-12	43.3000
2015-08-13	42.2300
2015-08-14	42.5000
2015-08-17	41.9780
2015-08-18	42.8200
2015-08-19	41.0820
2015-08-20	41.2840
2015-08-21	40.4500
2015-08-24	38.2400
2015-08-25	39.3100
2015-08-26	38.6000
2015-08-27	42.5600
2015-08-28	45.2200
2015-08-31	49.2000
2015-09-01	45.4100
2015-09-02	46.2500
2015-09-03	46.7500
2015-09-04	46.0500
2015-09-08	45.9400
2015-09-09	44.1500
2015-09-10	45.9200
2015-09-11	44.6300
2015-09-14	44.0000
2015-09-15	44.5900
2015-09-16	47.1500
2015-09-17	46.9600
2015-09-18	44.8160
2015-09-21	46.8480
2015-09-22	46.2540
2015-09-23	44.4800
2015-09-24	44.9100
2015-09-25	45.7000
2015-09-28	44.4300
2015-09-29	45.2300
2015-09-30	45.0900
2015-10-01	44.7400
2015-10-02	45.5400
2015-10-05	46.2600
2015-10-06	48.5300
2015-10-07	47.8100
2015-10-08	49.4300
2015-10-09	49.6300
2015-10-12	47.1000
2015-10-13	46.6600
2015-10-14	46.6400
2015-10-15	46.4780
2015-10-16	47.4440
2015-10-19	46.1240
2015-10-20	46.1420
2015-10-21	45.2000
2015-10-22	45.3800
2015-10-23	44.6000
2015-10-26	43.9800
2015-10-27	43.2000
2015-10-28	45.9400
2015-10-29	46.0600
2015-10-30	46.5900
2015-11-02	46.1400
2015-11-03	47.9000
2015-11-04	46.3200
2015-11-05	45.2000
2015-11-06	44.2900
2015-11-09	43.8700
2015-11-10	44.2100
2015-11-11	42.9300
2015-11-12	41.7500
2015-11-13	40.7400
2015-11-16	41.7400
2015-11-17	40.8780
2015-11-18	41.2300
2015-11-19	41.2480
2015-11-20	41.5980
2015-11-23	41.7500
2015-11-24	42.8700
2015-11-25	43.0400
2015-11-27	41.7100
2015-11-30	41.6500
2015-12-01	41.8500
2015-12-02	39.9400
2015-12-03	41.0800
2015-12-04	39.9700
2015-12-07	37.6500
2015-12-08	37.5100
2015-12-09	37.1600
2015-12-10	36.7600
2015-12-11	35.6200
2015-12-14	36.3100
2015-12-15	37.3500
2015-12-16	35.7660
2015-12-17	35.4780
2015-12-18	35.5280
2015-12-21	35.5960
2015-12-22	36.1400
2015-12-23	37.5000
2015-12-24	38.1000
2015-12-28	36.8100
2015-12-29	37.8700
2015-12-30	36.6000
2015-12-31	37.0400
2016-01-04	36.7600
2016-01-05	35.9700
2016-01-06	33.9700
2016-01-07	33.2700
2016-01-08	33.1600
2016-01-11	31.4100
2016-01-12	30.4400
2016-01-13	30.4800
2016-01-14	31.3820
2016-01-15	29.8080
2016-01-19	29.1260
2016-01-20	27.9900
2016-01-21	29.5300
2016-01-22	32.1900
2016-01-25	30.3400
2016-01-26	31.4500
2016-01-27	32.3000
2016-01-28	33.2200
2016-01-29	33.6200
2016-02-01	31.6200
2016-02-02	29.8800
2016-02-03	32.2800
2016-02-04	31.7200
2016-02-05	30.8900
2016-02-08	29.6900
2016-02-09	27.9400
2016-02-10	27.4500
2016-02-11	26.2100
2016-02-12	29.4400
2016-02-16	29.0400
2016-02-17	31.1240
2016-02-18	31.6340
2016-02-19	30.9060
2016-02-22	33.0080
2016-02-23	31.8700
2016-02-24	32.1500
2016-02-25	33.0700
2016-02-26	32.7800
2016-02-29	33.7500
2016-03-01	34.4000
2016-03-02	34.6600
2016-03-03	34.5700
2016-03-04	35.9200
2016-03-07	37.9000
2016-03-08	36.5000
2016-03-09	38.2900
2016-03-10	37.8400
2016-03-11	38.5000
2016-03-14	37.1800
2016-03-15	36.3400
2016-03-16	38.7680
2016-03-17	40.7840
2016-03-18	40.4600
2016-03-21	41.1980
2016-03-22	41.4500
2016-03-23	39.7900
2016-03-24	39.4600
2016-03-28	39.3900
2016-03-29	38.2800
2016-03-30	38.3200
2016-03-31	38.3400
2016-04-01	36.7900
2016-04-04	35.7000
2016-04-05	35.8900
2016-04-06	37.7500
2016-04-07	37.2600
2016-04-08	39.7200
2016-04-11	40.3600
2016-04-12	42.1700
2016-04-13	41.7600
2016-04-14	41.5000
2016-04-15	40.6300
2016-04-18	40.3440
2016-04-19	41.9140
2016-04-20	43.8700
2016-04-21	43.1800
2016-04-22	43.7300
2016-04-25	42.6400
2016-04-26	44.0400
2016-04-27	45.3300
2016-04-28	46.0300
2016-04-29	45.9200
2016-05-02	44.7800
2016-05-03	43.6500
2016-05-04	43.7800
2016-05-05	44.3200
2016-05-06	44.6600
2016-05-09	43.4400
2016-05-10	44.6600
2016-05-11	46.2300
2016-05-12	46.7000
2016-05-13	46.2100
2016-05-16	47.7200
2016-05-17	48.4460
2016-05-18	48.4260
2016-05-19	48.4660
2016-05-20	48.2780
2016-05-23	48.0800
2016-05-24	48.6200
2016-05-25	49.5600
2016-05-26	49.4800
2016-05-27	49.3300
2016-05-31	49.1000
2016-06-01	49.0100
2016-06-02	49.1700
2016-06-03	48.6200
2016-06-06	49.6900
2016-06-07	50.3600
2016-06-08	51.2300
2016-06-09	50.5600
2016-06-10	49.0700
2016-06-13	48.8800
2016-06-14	48.4900
2016-06-15	48.0100
2016-06-16	46.3160
2016-06-17	48.2120
2016-06-20	49.7240
2016-06-21	49.6500
2016-06-22	49.1300
2016-06-23	50.1100
2016-06-24	47.6400
2016-06-27	46.3300
2016-06-28	47.8500
2016-06-29	49.8800
2016-06-30	48.3300
2016-07-01	48.9900
2016-07-05	46.6000
2016-07-06	47.4300
2016-07-07	45.1400
2016-07-08	45.4100
2016-07-11	44.7600
2016-07-12	46.8000
2016-07-13	44.7500
2016-07-14	45.6800
2016-07-15	46.0900
2016-07-18	45.5200
2016-07-19	45.1300
2016-07-20	45.5880
2016-07-21	44.7500
2016-07-22	44.1900
2016-07-25	43.1300
2016-07-26	42.9200
2016-07-27	41.9200
2016-07-28	41.1400
2016-07-29	41.6000
2016-08-01	40.0600
2016-08-02	39.5100
2016-08-03	40.8300
2016-08-04	41.9300
2016-08-05	41.8000
2016-08-08	43.0200
2016-08-09	42.7700
2016-08-10	41.7100
2016-08-11	43.4900
2016-08-12	44.4900
2016-08-15	45.7400
2016-08-16	46.5800
2016-08-17	46.9360
2016-08-18	48.4880
2016-08-19	48.8740
2016-08-22	47.3380
2016-08-23	48.1000
2016-08-24	46.7700
2016-08-25	47.3300
2016-08-26	47.6400
2016-08-29	46.9800
2016-08-30	46.3500
2016-08-31	44.7000
2016-09-01	43.1600
2016-09-02	44.4400
2016-09-06	44.8300
2016-09-07	45.5000
2016-09-08	47.6200
2016-09-09	45.8800
2016-09-12	46.2900
2016-09-13	44.9000
2016-09-14	43.5800
2016-09-15	44.0320
2016-09-16	43.2660
2016-09-19	43.6360
2016-09-20	43.9280
2016-09-21	45.3400
2016-09-22	46.3200
2016-09-23	44.4800
2016-09-26	45.9300
2016-09-27	44.6700
2016-09-28	47.0500
2016-09-29	47.8300
2016-09-30	48.2400
2016-10-03	48.8100
2016-10-04	48.6900
2016-10-05	49.8300
2016-10-06	50.4400
2016-10-07	49.8100
2016-10-10	51.3500
2016-10-11	50.7900
2016-10-12	50.1800
2016-10-13	50.4400
2016-10-14	50.3500
2016-10-17	50.0260
2016-10-18	50.4220
2016-10-19	51.7320
2016-10-20	50.5900
2016-10-21	50.8500
2016-10-24	50.5200
2016-10-25	49.9600
2016-10-26	49.1800
2016-10-27	49.7200
2016-10-28	48.7000
2016-10-31	46.8600
2016-11-01	46.6700
2016-11-02	45.3400
2016-11-03	44.6600
2016-11-04	44.0700
2016-11-07	44.8900
2016-11-08	44.9800
2016-11-09	45.2700
2016-11-10	44.6600
2016-11-11	43.4100
2016-11-14	43.3200
2016-11-15	45.8100
2016-11-16	45.6760
2016-11-17	45.6440
2016-11-18	46.0920
2016-11-21	48.0900
2016-11-22	48.0300
2016-11-23	47.9600
2016-11-25	46.0600
2016-11-28	47.0800
2016-11-29	45.2300
2016-11-30	49.4400
2016-12-01	51.0600
2016-12-02	51.6800
2016-12-05	51.7900
2016-12-06	50.9300
2016-12-07	49.7700
2016-12-08	50.8400
2016-12-09	51.5000
2016-12-12	52.8300
2016-12-13	52.9800
2016-12-14	51.0400
2016-12-15	51.1140
2016-12-16	52.3200
2016-12-19	52.6840
2016-12-20	53.0860
2016-12-21	52.4900
2016-12-22	52.9500
2016-12-23	53.0200
2016-12-27	53.9000
2016-12-28	54.0600
2016-12-29	53.7700
2016-12-30	53.7200
2017-01-03	52.3300
2017-01-04	53.2600
2017-01-05	53.7600
2017-01-06	53.9900
2017-01-09	51.9600
2017-01-10	50.8200
2017-01-11	52.2500
2017-01-12	53.0100
2017-01-13	52.3700
2017-01-17	52.6360
2017-01-18	51.4040
2017-01-19	51.8200
2017-01-20	53.0600
2017-01-23	52.7500
2017-01-24	53.1800
2017-01-25	52.7500
2017-01-26	53.7800
2017-01-27	53.1700
2017-01-30	52.6300
2017-01-31	52.8100
2017-02-01	53.8800
2017-02-02	53.5400
2017-02-03	53.8300
2017-02-06	53.0100
2017-02-07	52.1700
2017-02-08	52.3400
2017-02-09	53.0000
2017-02-10	53.8600
2017-02-13	52.9300
2017-02-14	53.2000
2017-02-15	53.2080
2017-02-16	53.5160
2017-02-17	53.6280
2017-02-21	54.2760
2017-02-22	53.5900
2017-02-23	54.4500
2017-02-24	53.9900
2017-02-27	54.0500
2017-02-28	54.0100
2017-03-01	53.8300
2017-03-02	52.6100
2017-03-03	53.3300
2017-03-06	53.2000
2017-03-07	53.1400
2017-03-08	50.2800
2017-03-09	49.2800
2017-03-10	48.4900
2017-03-13	48.4000
2017-03-14	47.7200
2017-03-15	48.8600
2017-03-16	48.8480
2017-03-17	48.9920
2017-03-20	48.6340
2017-03-21	48.0600
2017-03-22	48.0400
2017-03-23	47.7000
2017-03-24	47.9700
2017-03-27	47.7300
2017-03-28	48.3700
2017-03-29	49.5100
2017-03-30	50.3500
2017-03-31	50.6000
2017-04-03	50.2400
2017-04-04	51.0300
2017-04-05	51.1500
2017-04-06	51.7000
2017-04-07	52.2400
2017-04-10	53.0800
2017-04-11	53.4000
2017-04-12	53.1100
2017-04-13	53.1800
2017-04-17	52.7420
2017-04-18	52.5860
2017-04-19	50.6860
2017-04-20	50.6220
2017-04-21	49.6200
2017-04-24	49.2300
2017-04-25	49.5600
2017-04-26	49.6200
2017-04-27	48.9700
2017-04-28	49.3300
2017-05-01	48.8400
2017-05-02	47.6600
2017-05-03	47.8200
2017-05-04	45.5200
2017-05-05	46.2200
2017-05-08	46.4300
2017-05-09	45.8800
2017-05-10	47.3300
2017-05-11	47.8300
2017-05-12	47.8400
2017-05-15	48.8500
2017-05-16	48.6600
2017-05-17	49.1380
2017-05-18	49.4740
2017-05-19	50.5340
2017-05-22	51.0500
2017-05-23	51.4700
2017-05-24	51.3600
2017-05-25	48.9000
2017-05-26	49.8000
2017-05-30	49.6600
2017-05-31	48.3200
2017-06-01	48.3600
2017-06-02	47.6600
2017-06-05	47.4000
2017-06-06	48.1900
2017-06-07	45.7200
2017-06-08	45.6400
2017-06-09	45.8300
2017-06-12	46.0800
2017-06-13	46.4600
2017-06-14	44.7300
2017-06-15	44.5040
2017-06-16	44.8320
2017-06-19	44.3380
2017-06-20	43.4540
2017-06-21	42.5300
2017-06-22	42.7400
2017-06-23	43.0100
2017-06-26	43.3800
2017-06-27	44.2400
2017-06-28	44.7400
2017-06-29	44.9300
2017-06-30	46.0400
2017-07-03	47.0700
2017-07-05	45.1300
2017-07-06	45.5200
2017-07-07	44.2300
2017-07-10	44.4000
2017-07-11	45.0400
2017-07-12	45.4900
2017-07-13	46.0800
2017-07-14	46.5400
2017-07-17	46.0620
2017-07-18	46.4760
2017-07-19	47.2400
2017-07-20	46.8940
2017-07-21	45.7700
2017-07-24	46.3400
2017-07-25	47.8900
2017-07-26	48.7500
2017-07-27	49.0400
2017-07-28	49.7100
2017-07-31	50.1700
2017-08-01	49.1600
2017-08-02	49.5900
2017-08-03	49.0300
2017-08-04	49.5800
2017-08-07	49.3900
2017-08-08	49.1700
2017-08-09	49.5600
2017-08-10	48.5900
2017-08-11	48.8200
2017-08-14	47.5900
2017-08-15	47.5500
2017-08-16	46.7800
2017-08-17	47.1200
2017-08-18	48.5700
2017-08-21	47.4660
2017-08-22	47.7920
2017-08-23	48.4100
2017-08-24	47.4300
2017-08-25	47.8700
2017-08-28	46.5700
2017-08-29	46.4400
2017-08-30	45.9600
2017-08-31	47.2300
2017-09-01	47.2900
2017-09-05	48.6600
2017-09-06	49.1600
2017-09-07	49.0900
2017-09-08	47.4800
2017-09-11	48.0700
2017-09-12	48.2300
2017-09-13	49.3000
2017-09-14	49.8900
2017-09-15	50.0000
2017-09-18	50.0860
2017-09-19	49.7320
2017-09-20	50.6340
2017-09-21	50.5500
2017-09-22	50.6600
2017-09-25	52.2200
2017-09-26	51.8800
2017-09-27	52.1400
2017-09-28	51.5600
2017-09-29	51.6700
2017-10-02	50.5800
2017-10-03	50.4200
2017-10-04	49.9800
2017-10-05	50.7900
2017-10-06	49.2900
2017-10-09	49.5800
2017-10-10	50.9200
2017-10-11	51.3000
2017-10-12	50.6000
2017-10-13	51.4500
2017-10-16	51.8700
2017-10-17	51.9260
2017-10-18	52.1280
2017-10-19	51.4220
2017-10-20	51.7660
2017-10-23	51.9000
2017-10-24	52.4700
2017-10-25	52.1800
2017-10-26	52.6400
2017-10-27	53.9000
2017-10-30	54.1500
2017-10-31	54.3800
2017-11-01	54.3000
2017-11-02	54.5400
2017-11-03	55.6400
2017-11-06	57.3500
2017-11-07	57.2000
2017-11-08	56.8100
2017-11-09	57.1700
2017-11-10	56.7400
2017-11-13	56.7600
2017-11-14	55.7000
2017-11-15	55.3680
2017-11-16	55.2240
2017-11-17	56.6460
2017-11-20	56.3540
2017-11-21	56.8300
2017-11-22	58.0200
2017-11-24	58.9500
2017-11-27	58.1100
2017-11-28	57.9900
2017-11-29	57.3000
2017-11-30	57.4000
2017-12-01	58.3600
2017-12-04	57.4700
2017-12-05	57.6200
2017-12-06	55.9600
2017-12-07	56.6900
2017-12-08	57.3600
2017-12-11	57.9900
2017-12-12	57.1400
2017-12-13	56.6000
2017-12-14	57.0480
2017-12-15	57.3120
2017-12-18	57.1960
2017-12-19	57.5400
2017-12-20	58.0900
2017-12-21	58.3600
2017-12-22	58.4700
2017-12-26	59.9700
2017-12-27	59.6400
2017-12-28	59.8400
2017-12-29	60.4200
2018-01-02	60.3700
2018-01-03	61.6300
2018-01-04	62.0100
2018-01-05	61.4400
2018-01-08	61.7300
2018-01-09	62.9600
2018-01-10	63.5700
2018-01-11	63.8000
2018-01-12	64.3000
2018-01-16	63.7300
2018-01-17	63.9600
2018-01-18	63.9260
2018-01-19	63.3340
2018-01-22	63.5540
2018-01-23	64.4700
2018-01-24	65.6100
2018-01-25	65.5100
2018-01-26	66.1400
2018-01-29	65.5600
2018-01-30	64.5000
2018-01-31	64.7300
2018-02-01	65.8000
2018-02-02	65.4500
2018-02-05	64.1500
2018-02-06	63.3900
2018-02-07	61.7900
2018-02-08	61.1500
2018-02-09	59.2000
2018-02-12	59.2900
2018-02-13	59.1900
2018-02-14	60.5820
2018-02-15	61.2720
2018-02-16	61.6020
2018-02-20	61.8120
2018-02-21	61.6800
2018-02-22	62.7700
2018-02-23	63.5500
2018-02-26	63.9100
2018-02-27	63.0100
2018-02-28	61.6400
2018-03-01	60.9900
2018-03-02	61.2500
2018-03-05	62.5700
2018-03-06	62.6000
2018-03-07	61.1500
2018-03-08	60.1200
2018-03-09	62.0400
2018-03-12	61.3600
2018-03-13	60.7100
2018-03-14	60.9600
2018-03-15	61.2020
2018-03-16	62.3680
2018-03-19	62.1020
2018-03-20	63.5120
2018-03-21	65.1700
2018-03-22	64.3000
2018-03-23	65.8800
2018-03-26	65.5500
2018-03-27	65.2500
2018-03-28	64.3800
2018-03-29	64.9400
2018-04-02	63.0100
2018-04-03	63.5100
2018-04-04	63.3700
2018-04-05	63.5400
2018-04-06	62.0600
2018-04-09	63.4200
2018-04-10	65.5100
2018-04-11	66.8200
2018-04-12	67.0700
2018-04-13	67.3900
2018-04-16	66.2200
2018-04-17	66.5180
2018-04-18	68.4700
2018-04-19	68.3140
2018-04-20	68.3960
2018-04-23	68.6400
2018-04-24	67.7000
2018-04-25	68.0500
2018-04-26	68.1900
2018-04-27	68.1000
2018-04-30	68.5700
2018-05-01	67.2500
2018-05-02	67.9300
2018-05-03	68.4300
2018-05-04	69.7200
2018-05-07	70.7300
2018-05-08	69.0600
2018-05-09	71.1400
2018-05-10	71.3600
2018-05-11	70.7000
2018-05-14	70.9600
2018-05-15	71.3100
2018-05-16	71.4900
2018-05-17	71.5060
2018-05-18	71.3160
2018-05-21	72.3060
2018-05-22	72.1860
2018-05-23	71.8400
2018-05-24	70.7100
2018-05-25	67.8800
2018-05-29	66.7300
2018-05-30	68.2100
2018-05-31	67.0400
2018-06-01	65.8100
2018-06-04	64.7500
2018-06-05	65.5200
2018-06-06	64.7300
2018-06-07	65.9500
2018-06-08	65.7400
2018-06-11	66.1000
2018-06-12	66.3600
2018-06-13	66.6400
2018-06-14	66.8900
2018-06-15	65.0180
2018-06-18	65.7860
2018-06-19	64.9680
2018-06-20	65.8120
2018-06-21	65.5400
2018-06-22	68.5800
2018-06-25	68.0800
2018-06-26	70.5300
2018-06-27	72.7600
2018-06-28	73.4500
2018-06-29	74.1500
2018-07-02	73.9400
2018-07-03	74.1400
2018-07-05	72.9400
2018-07-06	73.8000
2018-07-09	73.8500
2018-07-10	74.1100
2018-07-11	70.3800
2018-07-12	70.3300
2018-07-13	71.0100
2018-07-16	68.0600
2018-07-17	67.8960
2018-07-18	68.3560
2018-07-19	68.7280
2018-07-20	68.7000
2018-07-23	67.8900
2018-07-24	68.5200
2018-07-25	69.3000
2018-07-26	69.6100
2018-07-27	68.6900
2018-07-30	70.1300
2018-07-31	68.7600
2018-08-01	67.6600
2018-08-02	68.9600
2018-08-03	68.4900
2018-08-06	69.0100
2018-08-07	69.1700
2018-08-08	66.9400
2018-08-09	66.8100
2018-08-10	67.6300
2018-08-13	67.2000
2018-08-14	67.0400
2018-08-15	65.0100
2018-08-16	65.3440
2018-08-17	65.6300
2018-08-20	65.8240
2018-08-21	66.1420
2018-08-22	67.8600
2018-08-23	67.8300
2018-08-24	68.7200
2018-08-27	68.8700
2018-08-28	68.5300
2018-08-29	69.5100
2018-08-30	70.2500
2018-08-31	69.8000
2018-09-04	69.8700
2018-09-05	68.7200
2018-09-06	67.7700
2018-09-07	67.7500
2018-09-10	67.5400
2018-09-11	69.2500
2018-09-12	70.3700
2018-09-13	68.5900
2018-09-14	68.9900
2018-09-17	68.8640
2018-09-18	69.7460
2018-09-19	70.9100
2018-09-20	70.4160
2018-09-21	70.7800
2018-09-24	72.0800
2018-09-25	72.2800
2018-09-26	71.5700
2018-09-27	72.1200
2018-09-28	73.2500
2018-10-01	75.3000
2018-10-02	75.2300
2018-10-03	76.4100
2018-10-04	74.3300
2018-10-05	74.3400
2018-10-08	74.2900
2018-10-09	74.9600
2018-10-10	73.1700
2018-10-11	70.9700
2018-10-12	71.3400
2018-10-15	71.7800
2018-10-16	71.9200
2018-10-17	69.7400
2018-10-18	68.6740
2018-10-19	69.2160
2018-10-22	69.3220
2018-10-23	66.4300
2018-10-24	66.8200
2018-10-25	67.3300
2018-10-26	67.5900
2018-10-29	67.0400
2018-10-30	66.1800
2018-10-31	65.3100
2018-11-01	63.6900
2018-11-02	63.1400
2018-11-05	63.1000
2018-11-06	62.2100
2018-11-07	61.6700
2018-11-08	60.6700
2018-11-09	60.1900
2018-11-12	59.9300
2018-11-13	55.6900
2018-11-14	56.2880
2018-11-15	56.5480
2018-11-16	56.5920
2018-11-19	57.1120
2018-11-20	53.4300
2018-11-21	54.6300
2018-11-23	50.4200
2018-11-26	51.6300
2018-11-27	51.5600
2018-11-28	50.2900
2018-11-29	51.4500
2018-11-30	50.9300
2018-12-03	52.9500
2018-12-04	53.2500
2018-12-05	52.8900
2018-12-06	51.4900
2018-12-07	52.6100
2018-12-10	51.0000
2018-12-11	51.6500
2018-12-12	51.1500
2018-12-13	52.5800
2018-12-14	51.2540
2018-12-17	50.0080
2018-12-18	46.4560
2018-12-19	47.9760
2018-12-20	45.8800
2018-12-21	45.5900
2018-12-24	42.5300
2018-12-26	46.2200
2018-12-27	44.6100
2018-12-28	45.3300
2018-12-31	45.4100
2019-01-02	46.5400
2019-01-03	47.0900
2019-01-04	47.9600
2019-01-07	48.5200
2019-01-08	49.7800
2019-01-09	52.3600
2019-01-10	52.5900
2019-01-11	51.5900
2019-01-14	50.5100
2019-01-15	52.1100
2019-01-16	52.3700
2019-01-17	52.1860
2019-01-18	53.9440
2019-01-22	52.9220
2019-01-23	52.6200
2019-01-24	53.1300
2019-01-25	53.6900
2019-01-28	51.9900
2019-01-29	53.3100
2019-01-30	54.2300
2019-01-31	53.7900
2019-02-01	55.2600
2019-02-04	54.5600
2019-02-05	53.6600
2019-02-06	54.0100
2019-02-07	52.6400
2019-02-08	52.7200
2019-02-11	52.4100
2019-02-12	53.1000
2019-02-13	53.9000
2019-02-14	54.4860
2019-02-15	55.7460
2019-02-19	56.3060
2019-02-20	57.1120
2019-02-21	56.9600
2019-02-22	57.2600
2019-02-25	55.4800
2019-02-26	55.5000
2019-02-27	56.9400
2019-02-28	57.2200
2019-03-01	55.8000
2019-03-04	56.5900
2019-03-05	56.5600
2019-03-06	56.2200
2019-03-07	56.6600
2019-03-08	56.0700
2019-03-11	56.7900
2019-03-12	56.8700
2019-03-13	58.2600
2019-03-14	58.6100
2019-03-15	58.5800
2019-03-18	59.2060
2019-03-19	59.1860
2019-03-20	60.1500
2019-03-21	59.9800
2019-03-22	59.0400
2019-03-25	58.8200
2019-03-26	59.9400
2019-03-27	59.4100
2019-03-28	59.3000
2019-03-29	60.1400
2019-04-01	61.5900
2019-04-02	62.5800
2019-04-03	62.4600
2019-04-04	62.1000
2019-04-05	63.0800
2019-04-08	64.4000
2019-04-09	63.9800
2019-04-10	64.6100
2019-04-11	63.5800
2019-04-12	63.8900
2019-04-15	63.4000
2019-04-16	64.0780
2019-04-17	63.8040
2019-04-18	64.0420
2019-04-22	65.5800
2019-04-23	66.3000
2019-04-24	65.8900
2019-04-25	65.2100
2019-04-26	63.3000
2019-04-29	63.5000
2019-04-30	63.9100
2019-05-01	63.6000
2019-05-02	61.8100
2019-05-03	61.9400
2019-05-06	62.2500
2019-05-07	61.4000
2019-05-08	62.1200
2019-05-09	61.7000
2019-05-10	61.6600
2019-05-13	61.0400
2019-05-14	61.7800
2019-05-15	62.0200
2019-05-16	62.9080
2019-05-17	62.8240
2019-05-20	63.1660
2019-05-21	63.1020
2019-05-22	61.4200
2019-05-23	57.9100
2019-05-24	58.6300
2019-05-28	59.1400
2019-05-29	58.8100
2019-05-30	56.5900
2019-05-31	53.5000
2019-06-03	53.2500
2019-06-04	53.4800
2019-06-05	51.6800
2019-06-06	52.5900
2019-06-07	53.9900
2019-06-10	53.2600
2019-06-11	53.2700
2019-06-12	51.1400
2019-06-13	52.2800
2019-06-14	52.5100
2019-06-17	51.9780
2019-06-18	53.9840
2019-06-19	53.8860
2019-06-20	56.9860
2019-06-21	57.4300
2019-06-24	57.9000
2019-06-25	57.8300
2019-06-26	59.3800
2019-06-27	59.4300
2019-06-28	58.4700
2019-07-01	59.0900
2019-07-02	56.2500
2019-07-03	57.3400
2019-07-05	57.5100
2019-07-08	57.6600
2019-07-09	57.8300
2019-07-10	60.4300
2019-07-11	60.2000
2019-07-12	60.2100
2019-07-15	59.5800
2019-07-16	57.6200
2019-07-17	56.8080
2019-07-18	55.3480
2019-07-19	55.7080
2019-07-22	56.2200
2019-07-23	56.7700
2019-07-24	55.8800
2019-07-25	56.0200
2019-07-26	56.2000
2019-07-29	56.8700
2019-07-30	58.0500
2019-07-31	58.5800
2019-08-01	53.9500
2019-08-02	55.6600
2019-08-05	54.6900
2019-08-06	53.6300
2019-08-07	51.0900
2019-08-08	52.5400
2019-08-09	54.5000
2019-08-12	54.9300
2019-08-13	57.1000
2019-08-14	55.2300
2019-08-15	54.4600
2019-08-16	54.8460
2019-08-19	56.1680
2019-08-20	56.1720
2019-08-21	55.6800
2019-08-22	55.3500
2019-08-23	54.1700
2019-08-26	53.6400
2019-08-27	54.9300
2019-08-28	55.7800
2019-08-29	56.7100
2019-08-30	55.1000
2019-09-03	53.9400
2019-09-04	56.2600
2019-09-05	56.3000
2019-09-06	56.5200
2019-09-09	57.8500
2019-09-10	57.4000
2019-09-11	55.7500
2019-09-12	55.0900
2019-09-13	54.8500
2019-09-16	62.9000
2019-09-17	59.2920
2019-09-18	58.0820
2019-09-19	58.1660
2019-09-20	58.0900
2019-09-23	58.6400
2019-09-24	57.2900
2019-09-25	56.4900
2019-09-26	56.4100
2019-09-27	55.9100
2019-09-30	54.0700
2019-10-01	53.6200
2019-10-02	52.6400
2019-10-03	52.4500
2019-10-04	52.8100
2019-10-07	52.7500
2019-10-08	52.6300
2019-10-09	52.5900
2019-10-10	53.5500
2019-10-11	54.7000
2019-10-14	53.5900
2019-10-15	52.8100
2019-10-16	53.3600
2019-10-17	53.9500
2019-10-18	53.8160
2019-10-21	53.4300
2019-10-22	54.4160
2019-10-23	55.9700
2019-10-24	56.2300
2019-10-25	56.6600
2019-10-28	55.8100
2019-10-29	55.5400
2019-10-30	55.0600
2019-10-31	54.1800
2019-11-01	56.2000
2019-11-04	56.5400
2019-11-05	57.2300
2019-11-06	56.3500
2019-11-07	57.1500
2019-11-08	57.2400
2019-11-11	56.8600
2019-11-12	56.8000
2019-11-13	57.1200
2019-11-14	56.7700
2019-11-15	57.7420
2019-11-18	57.0860
2019-11-19	55.2940
2019-11-20	57.0300
2019-11-21	58.5800
2019-11-22	57.7700
2019-11-25	58.0100
2019-11-26	58.4100
2019-11-27	58.1100
2019-11-29	55.1700
2019-12-02	55.9600
2019-12-03	56.1000
2019-12-04	58.4300
2019-12-05	58.4300
2019-12-06	59.2000
2019-12-09	59.0200
2019-12-10	59.2400
2019-12-11	58.7600
2019-12-12	59.1800
2019-12-13	60.0700
2019-12-16	60.1960
2019-12-17	60.9120
2019-12-18	60.8820
2019-12-19	61.1880
2019-12-20	60.4400
2019-12-23	60.5200
2019-12-24	61.1100
2019-12-26	61.6800
2019-12-27	61.7200
2019-12-30	61.6800
2019-12-31	61.0600
2020-01-02	61.1800
2020-01-03	63.0500
2020-01-06	63.2700
2020-01-07	62.7000
2020-01-08	59.6100
2020-01-09	59.5600
2020-01-10	59.0400
2020-01-13	58.0800
2020-01-14	58.2300
2020-01-15	57.8160
2020-01-16	58.5240
2020-01-17	58.5640
2020-01-21	58.3720
2020-01-22	56.7400
2020-01-23	55.5900
2020-01-24	54.1900
2020-01-27	53.1400
2020-01-28	53.4800
2020-01-29	53.3300
2020-01-30	52.1400
2020-01-31	51.5600
2020-02-03	50.1100
2020-02-04	49.6100
2020-02-05	50.7500
2020-02-06	50.9500
2020-02-07	50.3200
2020-02-10	49.5700
2020-02-11	49.9400
2020-02-12	51.1700
2020-02-13	51.4200
2020-02-14	52.1040
2020-02-18	52.1460
2020-02-19	53.4100
2020-02-20	53.8600
2020-02-21	53.3800
2020-02-24	51.4300
2020-02-25	49.9000
2020-02-26	48.7300
2020-02-27	47.0900
2020-02-28	44.7600
2020-03-02	46.7500
2020-03-03	47.1800
2020-03-04	46.7800
2020-03-05	45.9000
2020-03-06	41.2800
2020-03-09	31.1300
2020-03-10	34.3600
2020-03-11	32.9800
2020-03-12	31.5000
2020-03-13	31.7300
2020-03-16	28.7000
2020-03-17	27.0260
2020-03-18	20.5540
2020-03-19	25.6340
2020-03-20	22.5900
2020-03-23	23.3600
2020-03-24	24.0100
2020-03-25	24.4900
2020-03-26	22.6000
2020-03-27	21.5100
2020-03-30	20.0900
2020-03-31	20.4800
2020-04-01	20.3100
2020-04-02	25.3200
2020-04-03	28.3400
2020-04-06	26.0800
2020-04-07	23.6300
2020-04-08	25.0900
2020-04-09	22.7600
2020-04-13	22.4100
2020-04-14	20.1100
2020-04-15	19.8700
2020-04-16	21.0020
2020-04-17	20.9740
2020-04-21	11.2580
2020-04-22	13.7800
2020-04-23	16.5000
2020-04-24	16.9400
2020-04-27	12.7800
2020-04-28	12.3400
2020-04-29	15.0600
2020-04-30	18.8400
2020-05-01	19.7800
2020-05-04	20.3900
2020-05-05	24.5600
2020-05-06	23.9900
2020-05-07	23.5500
2020-05-08	24.7400
2020-05-11	24.1400
2020-05-12	25.7800
2020-05-13	25.2900
2020-05-14	27.6240
2020-05-15	29.4660
2020-05-18	31.7180
2020-05-19	32.0680
2020-05-20	33.4900
2020-05-21	33.9200
2020-05-22	33.2500
2020-05-26	34.3500
2020-05-27	32.8100
2020-05-28	33.7100
2020-05-29	35.4900
2020-06-01	35.4400
2020-06-02	36.8100
2020-06-03	37.2900
2020-06-04	37.4100
2020-06-05	39.5500
2020-06-08	38.1900
2020-06-09	38.9400
2020-06-10	39.6000
2020-06-11	36.3400
[truncated: 546 more rows]
