# Supplementary material for: A long-term travel delay measurement study based on multi-modal human mobility data
Source: Sci Rep. 2022 Sep 26;12:15988. doi: 10.1038/s41598-022-19394-z (PMC9510763; doi:10.1038/s41598-022-19394-z)
Supplement: Supplementary file 1 — Supplementary Information 1. [file 41598_2022_19394_MOESM1_ESM.zip › data/yearend_permanent_population.csv]

Year	Year-end Permanent Population(10000 persons)
2011	1046.74
2012	1054.74
2013	1062.89
2014	1077.89
2015	1137.87
2016	1190.84
